# Supplementary material for: Poly[(μ3-pyridine-4-carboxyl­ato-κ3 O:O′:N)(pyridin-1-ium-4-carboxyl­ato-κO)(thio­cyanato-κN)cobalt(II)]
Source: Acta Crystallogr Sect E Struct Rep Online. 2012 Nov 3;68(Pt 12):m1435. doi: 10.1107/S1600536812044431 (PMC3588705; doi:10.1107/S1600536812044431)
Supplement: Supplementary file 1 [file e-68-m1435-sup1.cif]

##############################################################################
#                                                                            #
# This CIF contains the data in a paper accepted for publication in          #
# Acta Crystallographica Section E. It conforms to the requirements of       #
# Notes for Authors for Acta Crystallographica Section E, and has been       #
# peer reviewed under the auspices of the IUCr Commission on Journals.       #
#                                                                            #
# Full details of the Crystallographic Information File format               #
# are given in the paper "The Crystallographic Information File (CIF):       #
# a New Standard Archive File for Crystallography" by S. R. Hall, F. H.      #
# Allen and I. D. Brown [Acta Cryst. (1991), A47, 655-685].                  #
#                                                                            #
# The current version of the core CIF dictionary is obtainable from          #
# ftp://ftp.iucr.org/pub/cif_core.dic.                                       #
#                                                                            #
# Software is freely available for graphical display of the structure(s)     #
# in this CIF. For information consult the CIF software page                 #
# http://www.iucr.org/resources/cif/software.                                #
#                                                                            #
# This file may be used for bona fide research purposes within the           #
# scientific community so long as proper attribution is given to the journal # 
# article from which it was obtained.                                        #
#                                                                            #
##############################################################################
data_I
_audit_creation_method     SHELXL-97
_chemical_name_systematic
;
Poly[(\m~3~-pyridine-4-carboxylato-\k^3^<i>O</i>:<i>O</i>':<i>N</i>)(pyridin-
1-ium-4-carboxylato-\k<i>O</i>)(thiocyanato-\k<i>N</i>)cobalt(II)]
;
_chemical_name_common     ?
_chemical_formula_moiety     'C13 H9 Co N3 O4 S'
_chemical_formula_sum     'C13 H9 Co N3 O4 S'
_chemical_formula_iupac     '[Co (C6 H5 N O2) (N C S) (C6 H4 N O2)]'
_chemical_formula_weight     362.22
_chemical_melting_point     ?
_symmetry_cell_setting     monoclinic
_symmetry_space_group_name_H-M     'P 21/n'
_symmetry_space_group_name_Hall     '-P 2yn'
loop_
    _symmetry_equiv_pos_as_xyz
    'x, y, z'
    '-x+1/2, y+1/2, -z+1/2'
    '-x, -y, -z'
    'x-1/2, -y-1/2, z-1/2'
_cell_length_a     8.7857(7)
_cell_length_b     13.5401(8)
_cell_length_c     12.2054(9)
_cell_angle_alpha     90.00
_cell_angle_beta     95.740(6)
_cell_angle_gamma     90.00
_cell_volume     1444.67(18)
_cell_formula_units_Z     4
_cell_measurement_reflns_used     12489
_cell_measurement_theta_min     2.25
_cell_measurement_theta_max     26.00
_cell_measurement_temperature     293(2)
_exptl_crystal_description     block
_exptl_crystal_colour     pink
_exptl_crystal_size_max     0.18
_exptl_crystal_size_mid     0.13
_exptl_crystal_size_min     0.04
_exptl_crystal_density_diffrn     1.665
_exptl_crystal_density_meas     ?
_exptl_crystal_density_method     'not measured'
_exptl_crystal_F_000     732
_exptl_absorpt_coeffiCient_mu     1.353
_exptl_absorpt_correction_type     numerical
_exptl_absorpt_process_details     '(X-SHAPE and X-RED32; Stoe & Cie, 2008)'
_exptl_absorpt_correction_T_min     0.808
_exptl_absorpt_correction_T_max     0.954
_exptl_special_details
;
;
_diffrn_ambient_temperature     293(2)
_diffrn_radiation_type     MoK\a
_diffrn_radiation_wavelength     0.71073
_diffrn_radiation_source     'fine-focus sealed tube'
_diffrn_radiation_monochromator     graphite
_diffrn_measurement_device_type     'Stoe IPDS-2'
_diffrn_measurement_method     'omega scans'
_diffrn_detector_area_resol_mean     ?
_diffrn_reflns_number     12489
_diffrn_reflns_av_R_equivalents     0.0411
_diffrn_reflns_av_sigmaI/netI     0.0290
_diffrn_reflns_theta_min     2.25
_diffrn_reflns_theta_max     26.00
_diffrn_reflns_theta_full     26.00
_diffrn_measured_fraction_theta_max     1.000
_diffrn_measured_fraction_theta_full     1.000
_diffrn_reflns_limit_h_min     -9
_diffrn_reflns_limit_h_max     10
_diffrn_reflns_limit_k_min     -16
_diffrn_reflns_limit_k_max     16
_diffrn_reflns_limit_l_min     -15
_diffrn_reflns_limit_l_max     15
_diffrn_standards_number     0
_diffrn_standards_interval_count     ?
_diffrn_standards_interval_time     0
_diffrn_standards_decay_%     0
_refine_special_details
;
 Refinement of F^2^ against ALL reflections.  The weighted R-factor wR and
 goodness of fit S are based on F^2^, conventional R-factors R are based
 on F, with F set to zero for negative F^2^. The threshold expression of
 F^2^ > 2sigma(F^2^) is used only for calculating R-factors(gt) etc. and is
 not relevant to the choice of reflections for refinement.  R-factors based
 on F^2^ are statistically about twice as large as those based on F, and R-
 factors based on ALL data will be even larger.
;
_reflns_number_total     2844
_reflns_number_gt     2353
_reflns_threshold_expression     I>2sigma(I)
_refine_ls_structure_factor_coef     Fsqd
_refine_ls_matrix_type     full
_refine_ls_R_factor_all     0.0594
_refine_ls_R_factor_gt     0.0446
_refine_ls_wR_factor_gt     0.0929
_refine_ls_wR_factor_ref     0.0983
_refine_ls_goodness_of_fit_ref     1.131
_refine_ls_restrained_S_all     1.131
_refine_ls_number_reflns     2844
_refine_ls_number_parameters     199
_refine_ls_number_restraints     0
_refine_ls_hydrogen_treatment     constr
_refine_ls_weighting_scheme     calc
_refine_ls_weighting_details
         'calc w=1/[\s^2^(Fo^2^)+(0.0434P)^2^+0.6890P] where P=(Fo^2^+2Fc^2^)/3'
_atom_sites_solution_hydrogens     geom
_atom_sites_solution_primary     direct
_atom_sites_solution_secondary     difmap
_refine_ls_shift/su_max     0.000
_refine_ls_shift/su_mean     0.000
_refine_diff_density_max     0.457
_refine_diff_density_min     -0.390
_refine_ls_extinction_method     none
_refine_ls_extinction_coef     ?
loop_
    _atom_type_symbol
    _atom_type_description
    _atom_type_scat_dispersion_real
    _atom_type_scat_dispersion_imag
    _atom_type_scat_source
    'C' 'C' 0.0033 0.0016
                         'International Tables Vol C Tables 4.2.6.8 and 6.1.1.4'
    'H' 'H' 0.0000 0.0000
                         'International Tables Vol C Tables 4.2.6.8 and 6.1.1.4'
    'N' 'N' 0.0061 0.0033
                         'International Tables Vol C Tables 4.2.6.8 and 6.1.1.4'
    'O' 'O' 0.0106 0.0060
                         'International Tables Vol C Tables 4.2.6.8 and 6.1.1.4'
    'S' 'S' 0.1246 0.1234
                         'International Tables Vol C Tables 4.2.6.8 and 6.1.1.4'
    'Co' 'Co' 0.3494 0.9721
                         'International Tables Vol C Tables 4.2.6.8 and 6.1.1.4'
_computing_data_collection     'X-AREA (Stoe & Cie, 2008)'
_computing_cell_refinement     'X-AREA (Stoe & Cie, 2008)'
_computing_data_reduction     'X-AREA (Stoe & Cie, 2008)'
_computing_structure_solution     'SHELXS97 (Sheldrick, 2008)'
_computing_structure_refinement     'SHELXL97 (Sheldrick, 2008)'
_computing_molecular_graphics
;
XP in SHELXTL (Sheldrick, 2008) and DIAMOND (Brandenburg, 2011)
;
_computing_publication_material     'publCIF (Westrip, 2010)'
loop_
    _atom_site_type_symbol
    _atom_site_label
    _atom_site_fract_x
    _atom_site_fract_y
    _atom_site_fract_z
    _atom_site_U_iso_or_equiv
    _atom_site_adp_type
    _atom_site_calc_flag
    _atom_site_refinement_flags
    _atom_site_occupancy
    _atom_site_symmetry_multiplicity
    _atom_site_disorder_assembly
    _atom_site_disorder_group
    Co Co1 0.55767(5) 0.54579(3) 0.37683(3) 0.04212(15) Uani d . 1 1 . .
    N N1 0.6768(4) 0.5335(2) 0.2453(3) 0.0650(8) Uani d . 1 1 . .
    C C1 0.7529(4) 0.5189(3) 0.1751(3) 0.0569(9) Uani d . 1 1 . .
    S S1 0.85857(16) 0.50015(10) 0.07668(11) 0.0870(4) Uani d . 1 1 . .
    O O11 0.7180(4) 0.3217(2) 0.3482(2) 0.0961(12) Uani d . 1 1 . .
    N N11 1.0561(4) 0.2118(2) 0.6656(2) 0.0602(8) Uani d . 1 1 . .
    H H1N 1.1155 0.1797 0.7133 0.072 Uiso calc R 1 1 . .
    C C11 1.0285(5) 0.3058(3) 0.6833(3) 0.0691(11) Uani d . 1 1 . .
    H H11 1.0737 0.3363 0.7467 0.083 Uiso calc R 1 1 . .
    O O12 0.7060(4) 0.44642(18) 0.4654(2) 0.0746(9) Uani d . 1 1 . .
    C C12 0.9336(5) 0.3592(3) 0.6092(3) 0.0626(10) Uani d . 1 1 . .
    H H12 0.9141 0.4255 0.6219 0.075 Uiso calc R 1 1 . .
    C C13 0.8682(4) 0.3134(2) 0.5164(3) 0.0472(8) Uani d . 1 1 . .
    C C14 0.9021(6) 0.2159(3) 0.4995(3) 0.0731(13) Uani d . 1 1 . .
    H H14 0.8619 0.1840 0.4356 0.088 Uiso calc R 1 1 . .
    C C15 0.9951(6) 0.1659(3) 0.5768(3) 0.0797(14) Uani d . 1 1 . .
    H H15 1.0155 0.0993 0.5667 0.096 Uiso calc R 1 1 . .
    C C16 0.7540(5) 0.3656(3) 0.4352(3) 0.0585(10) Uani d . 1 1 . .
    N N21 0.0790(3) 0.15794(17) 0.20950(19) 0.0409(6) Uani d . 1 1 . .
    C C21 0.1656(4) 0.1340(2) 0.3023(3) 0.0541(9) Uani d . 1 1 . .
    H H21 0.1687 0.0682 0.3243 0.065 Uiso calc R 1 1 . .
    O O21 0.3758(3) 0.35997(15) 0.50108(16) 0.0480(5) Uani d . 1 1 . .
    O O22 0.3902(3) 0.44629(15) 0.34512(17) 0.0468(5) Uani d . 1 1 . .
    C C22 0.2501(4) 0.2017(2) 0.3666(3) 0.0525(9) Uani d . 1 1 . .
    H H22 0.3069 0.1817 0.4311 0.063 Uiso calc R 1 1 . .
    C C23 0.2502(4) 0.2995(2) 0.3350(2) 0.0392(7) Uani d . 1 1 . .
    C C24 0.1599(4) 0.3245(2) 0.2392(3) 0.0520(8) Uani d . 1 1 . .
    H H24 0.1560 0.3896 0.2146 0.062 Uiso calc R 1 1 . .
    C C25 0.0765(4) 0.2528(2) 0.1808(3) 0.0503(8) Uani d . 1 1 . .
    H H25 0.0149 0.2714 0.1177 0.060 Uiso calc R 1 1 . .
    C C26 0.3462(4) 0.3749(2) 0.3992(2) 0.0397(7) Uani d . 1 1 . .
loop_
    _atom_site_aniso_label
    _atom_site_aniso_U_11
    _atom_site_aniso_U_22
    _atom_site_aniso_U_33
    _atom_site_aniso_U_12
    _atom_site_aniso_U_13
    _atom_site_aniso_U_23
    Co1 0.0532(3) 0.0318(2) 0.0380(2) -0.00216(19) -0.01220(16) -0.00046(16)
    N1 0.061(2) 0.0587(18) 0.076(2) 0.0046(16) 0.0107(17) -0.0018(16)
    C1 0.055(2) 0.0454(18) 0.070(2) -0.0019(16) 0.0022(19) -0.0096(16)
    S1 0.0904(9) 0.0886(8) 0.0864(8) -0.0032(7) 0.0312(7) -0.0235(7)
    O11 0.144(3) 0.0572(16) 0.0716(18) 0.0320(18) -0.066(2) -0.0231(14)
    N11 0.0593(19) 0.0640(19) 0.0532(17) 0.0088(15) -0.0147(14) 0.0118(14)
    C11 0.078(3) 0.066(2) 0.056(2) -0.016(2) -0.031(2) 0.0079(18)
    O12 0.100(2) 0.0499(14) 0.0645(15) 0.0289(14) -0.0373(15) -0.0134(12)
    C12 0.077(3) 0.0465(18) 0.058(2) -0.0028(18) -0.0265(19) -0.0022(15)
    C13 0.0520(19) 0.0437(16) 0.0430(16) 0.0054(14) -0.0095(14) -0.0023(13)
    C14 0.105(3) 0.057(2) 0.049(2) 0.030(2) -0.031(2) -0.0147(17)
    C15 0.109(4) 0.063(2) 0.061(2) 0.037(2) -0.023(2) -0.0084(19)
    C16 0.072(2) 0.0440(18) 0.0532(19) 0.0084(17) -0.0277(17) -0.0045(15)
    N21 0.0492(15) 0.0369(13) 0.0350(12) -0.0022(11) -0.0040(11) -0.0004(10)
    C21 0.080(2) 0.0332(15) 0.0446(17) -0.0082(15) -0.0168(16) 0.0043(13)
    O21 0.0702(15) 0.0338(10) 0.0367(11) -0.0032(10) -0.0108(10) -0.0008(8)
    O22 0.0565(13) 0.0368(11) 0.0444(11) -0.0065(10) -0.0086(10) 0.0029(9)
    C22 0.076(2) 0.0396(16) 0.0373(15) -0.0055(16) -0.0168(15) 0.0026(12)
    C23 0.0497(18) 0.0340(14) 0.0324(14) -0.0022(13) -0.0037(13) -0.0027(11)
    C24 0.066(2) 0.0332(15) 0.0518(18) -0.0011(14) -0.0194(16) 0.0025(13)
    C25 0.063(2) 0.0376(16) 0.0458(17) 0.0009(15) -0.0183(15) -0.0002(13)
    C26 0.0462(17) 0.0309(14) 0.0402(15) 0.0021(12) -0.0054(13) -0.0014(11)
_geom_special_details
;
 All esds (except the esd in the dihedral angle between two l.s. planes)
 are estimated using the full covariance matrix.  The cell esds are taken
 into account individually in the estimation of esds in distances, angles
 and torsion angles; correlations between esds in cell parameters are only
 used when they are defined by crystal symmetry.  An approximate (isotropic)
 treatment of cell esds is used for estimating esds involving l.s. planes.
;
loop_
    _geom_bond_atom_site_label_1
    _geom_bond_atom_site_label_2
    _geom_bond_site_symmetry_2
    _geom_bond_distance
    _geom_bond_publ_flag
    Co1 O22 . 2.004(2) y
    Co1 O21 3_666 2.004(2) y
    Co1 N1 . 2.010(4) y
    Co1 O12 . 2.097(2) y
    Co1 N21 2 2.146(2) y
    N1 C1 . 1.155(5) ?
    C1 S1 . 1.610(4) ?
    O11 C16 . 1.230(4) ?
    N11 C15 . 1.316(5) ?
    N11 C11 . 1.318(5) ?
    N11 H1N . 0.8600 ?
    C11 C12 . 1.373(5) ?
    C11 H11 . 0.9300 ?
    O12 C16 . 1.242(4) ?
    C12 C13 . 1.366(4) ?
    C12 H12 . 0.9300 ?
    C13 C14 . 1.374(5) ?
    C13 C16 . 1.514(4) ?
    C14 C15 . 1.364(5) ?
    C14 H14 . 0.9300 ?
    C15 H15 . 0.9300 ?
    N21 C25 . 1.331(4) ?
    N21 C21 . 1.339(4) ?
    N21 Co1 2_545 2.146(2) ?
    C21 C22 . 1.376(4) ?
    C21 H21 . 0.9300 ?
    O21 C26 . 1.261(3) ?
    O21 Co1 3_666 2.004(2) ?
    O22 C26 . 1.253(3) ?
    C22 C23 . 1.379(4) ?
    C22 H22 . 0.9300 ?
    C23 C24 . 1.388(4) ?
    C23 C26 . 1.495(4) ?
    C24 C25 . 1.373(4) ?
    C24 H24 . 0.9300 ?
    C25 H25 . 0.9300 ?
loop_
    _geom_angle_atom_site_label_1
    _geom_angle_atom_site_label_2
    _geom_angle_atom_site_label_3
    _geom_angle_site_symmetry_1
    _geom_angle_site_symmetry_3
    _geom_angle
    _geom_angle_publ_flag
    O22 Co1 O21 . 3_666 136.53(10) ?
    O22 Co1 N1 . . 102.78(12) ?
    O21 Co1 N1 3_666 . 120.67(12) ?
    O22 Co1 O12 . . 94.28(10) ?
    O21 Co1 O12 3_666 . 84.54(9) ?
    N1 Co1 O12 . . 90.72(13) ?
    O22 Co1 N21 . 2 90.97(9) ?
    O21 Co1 N21 3_666 2 91.26(9) ?
    N1 Co1 N21 . 2 88.66(12) ?
    O12 Co1 N21 . 2 174.71(11) ?
    C1 N1 Co1 . . 173.2(3) ?
    N1 C1 S1 . . 179.2(4) ?
    C15 N11 C11 . . 121.6(3) ?
    C15 N11 H1N . . 119.2 ?
    C11 N11 H1N . . 119.2 ?
    N11 C11 C12 . . 120.6(3) ?
    N11 C11 H11 . . 119.7 ?
    C12 C11 H11 . . 119.7 ?
    C16 O12 Co1 . . 128.6(2) ?
    C13 C12 C11 . . 119.0(3) ?
    C13 C12 H12 . . 120.5 ?
    C11 C12 H12 . . 120.5 ?
    C12 C13 C14 . . 118.7(3) ?
    C12 C13 C16 . . 121.8(3) ?
    C14 C13 C16 . . 119.4(3) ?
    C15 C14 C13 . . 119.8(3) ?
    C15 C14 H14 . . 120.1 ?
    C13 C14 H14 . . 120.1 ?
    N11 C15 C14 . . 120.1(4) ?
    N11 C15 H15 . . 119.9 ?
    C14 C15 H15 . . 119.9 ?
    O11 C16 O12 . . 128.1(3) ?
    O11 C16 C13 . . 115.8(3) ?
    O12 C16 C13 . . 116.0(3) ?
    C25 N21 C21 . . 116.7(3) ?
    C25 N21 Co1 . 2_545 124.0(2) ?
    C21 N21 Co1 . 2_545 119.1(2) ?
    N21 C21 C22 . . 123.3(3) ?
    N21 C21 H21 . . 118.3 ?
    C22 C21 H21 . . 118.3 ?
    C26 O21 Co1 . 3_666 130.33(18) ?
    C26 O22 Co1 . . 132.53(19) ?
    C21 C22 C23 . . 119.7(3) ?
    C21 C22 H22 . . 120.1 ?
    C23 C22 H22 . . 120.1 ?
    C22 C23 C24 . . 117.0(3) ?
    C22 C23 C26 . . 121.7(3) ?
    C24 C23 C26 . . 121.4(3) ?
    C25 C24 C23 . . 119.7(3) ?
    C25 C24 H24 . . 120.2 ?
    C23 C24 H24 . . 120.2 ?
    N21 C25 C24 . . 123.5(3) ?
    N21 C25 H25 . . 118.2 ?
    C24 C25 H25 . . 118.2 ?
    O22 C26 O21 . . 126.8(3) ?
    O22 C26 C23 . . 116.0(2) ?
    O21 C26 C23 . . 117.2(3) ?
loop_
    _geom_hbond_atom_site_label_D
    _geom_hbond_atom_site_label_H
    _geom_hbond_atom_site_label_A
    _geom_hbond_site_symmetry_A
    _geom_hbond_distance_DH
    _geom_hbond_distance_HA
    _geom_hbond_distance_DA
    _geom_hbond_angle_DHA
    N11 H1N O11 4_666 0.86 1.80 2.561(4) 147.1
_iucr_refine_instructions_details
;
TITL I at RT in P2(1)/n (tn76)
CELL 0.71073   8.7857  13.5401  12.2054  90.000  95.740  90.000
ZERR    4.00   0.0007   0.0008   0.0009   0.000   0.006   0.000
LATT  1
SYMM 0.5-X, 0.5+Y, 0.5-Z
SFAC C H N O S CO
UNIT 52 36 12 16 4 4
L.S. 10
ACTA
BOND $H
EQIV $1 x+1/2, -y+1/2, z+1/2
HTAB N11 O11_$1
WGHT    0.043400    0.689000
FVAR       0.38249
CO1   6    0.557670    0.545793    0.376831    11.00000    0.05323    0.03179 =
         0.03795   -0.00046   -0.01220   -0.00216
N1    3    0.676819    0.533543    0.245265    11.00000    0.06147    0.05867 =
         0.07577   -0.00176    0.01068    0.00461
C1    1    0.752904    0.518911    0.175064    11.00000    0.05472    0.04540 =
         0.06973   -0.00958    0.00218   -0.00186
S1    5    0.858573    0.500152    0.076677    11.00000    0.09036    0.08865 =
         0.08638   -0.02352    0.03124   -0.00319
O11   4    0.718005    0.321720    0.348185    11.00000    0.14398    0.05721 =
         0.07159   -0.02306   -0.06591    0.03200
N11   3    1.056122    0.211833    0.665615    11.00000    0.05929    0.06401 =
         0.05323    0.01178   -0.01474    0.00882
AFIX  43
H1N   2    1.115503    0.179659    0.713272    11.00000   -1.20000
AFIX   0
C11   1    1.028478    0.305826    0.683346    11.00000    0.07826    0.06567 =
         0.05572    0.00788   -0.03149   -0.01604
AFIX  43
H11   2    1.073660    0.336336    0.746707    11.00000   -1.20000
AFIX   0
O12   4    0.706047    0.446425    0.465436    11.00000    0.10025    0.04989 =
         0.06451   -0.01343   -0.03730    0.02886
C12   1    0.933583    0.359163    0.609151    11.00000    0.07668    0.04650 =
         0.05789   -0.00219   -0.02645   -0.00284
AFIX  43
H12   2    0.914150    0.425485    0.621852    11.00000   -1.20000
AFIX   0
C13   1    0.868152    0.313371    0.516420    11.00000    0.05195    0.04369 =
         0.04295   -0.00230   -0.00951    0.00539
C14   1    0.902138    0.215863    0.499508    11.00000    0.10492    0.05725 =
         0.04947   -0.01469   -0.03063    0.02977
AFIX  43
H14   2    0.861866    0.184002    0.435579    11.00000   -1.20000
AFIX   0
C15   1    0.995122    0.165948    0.576779    11.00000    0.10918    0.06275 =
         0.06084   -0.00843   -0.02314    0.03708
AFIX  43
H15   2    1.015483    0.099342    0.566690    11.00000   -1.20000
AFIX   0
C16   1    0.753968    0.365619    0.435157    11.00000    0.07156    0.04396 =
         0.05321   -0.00448   -0.02771    0.00841
N21   3    0.078996    0.157938    0.209503    11.00000    0.04919    0.03691 =
         0.03498   -0.00038   -0.00397   -0.00218
C21   1    0.165575    0.133992    0.302279    11.00000    0.07982    0.03319 =
         0.04456    0.00432   -0.01675   -0.00816
AFIX  43
H21   2    0.168720    0.068219    0.324340    11.00000   -1.20000
AFIX   0
O21   4    0.375764    0.359967    0.501083    11.00000    0.07017    0.03378 =
         0.03672   -0.00077   -0.01080   -0.00325
O22   4    0.390227    0.446286    0.345120    11.00000    0.05653    0.03677 =
         0.04443    0.00288   -0.00858   -0.00650
C22   1    0.250091    0.201731    0.366606    11.00000    0.07600    0.03957 =
         0.03727    0.00260   -0.01682   -0.00546
AFIX  43
H22   2    0.306915    0.181661    0.431143    11.00000   -1.20000
AFIX   0
C23   1    0.250223    0.299530    0.335013    11.00000    0.04966    0.03396 =
         0.03237   -0.00269   -0.00372   -0.00216
C24   1    0.159920    0.324521    0.239151    11.00000    0.06592    0.03320 =
         0.05184    0.00252   -0.01936   -0.00105
AFIX  43
H24   2    0.155958    0.389579    0.214599    11.00000   -1.20000
AFIX   0
C25   1    0.076508    0.252773    0.180770    11.00000    0.06279    0.03759 =
         0.04577   -0.00017   -0.01833    0.00094
AFIX  43
H25   2    0.014947    0.271443    0.117748    11.00000   -1.20000
AFIX   0
C26   1    0.346225    0.374883    0.399216    11.00000    0.04615    0.03086 =
         0.04023   -0.00136   -0.00544    0.00206
HKLF 4
REM  [Co(NCS)2(isoniconic acid) at RT in P2(1)/n (tn76)
REM R1 =  0.0446 for   2353 Fo > 4sig(Fo)  and  0.0594 for all   2844 data
REM    199 parameters refined using      0 restraints
END
WGHT      0.0434      0.6890
REM Highest difference peak  0.457,  deepest hole -0.390,  1-sigma level  0.056
Q1    1   0.7878  0.5458  0.0361  11.00000  0.05    0.46
Q2    1   0.4791  0.5524  0.4143  11.00000  0.05    0.33
Q3    1   0.6965  0.5389  0.3423  11.00000  0.05    0.25
Q4    1   0.6250  0.5787  0.3083  11.00000  0.05    0.24
Q5    1   0.0110  0.1277  0.1473  11.00000  0.05    0.24
Q6    1   0.5579  0.4599  0.3250  11.00000  0.05    0.22
Q7    1   0.5147  0.4957  0.4573  11.00000  0.05    0.22
Q8    1   0.4550  0.4830  0.3548  11.00000  0.05    0.21
Q9    1   0.4920  0.4644  0.3933  11.00000  0.05    0.21
Q10   1   0.6009  0.5288  0.2795  11.00000  0.05    0.20
Q11   1   0.6280  0.4839  0.3234  11.00000  0.05    0.20
Q12   1   0.4390  0.4179  0.3231  11.00000  0.05    0.19
Q13   1   0.5984  0.4613  0.3932  11.00000  0.05    0.18
Q14   1   0.3128  0.4038  0.5700  11.00000  0.05    0.17
Q15   1   0.4832  0.3917  0.5071  11.00000  0.05    0.17
Q16   1   0.6148  0.4333  0.5325  11.00000  0.05    0.17
Q17   1   0.7485  0.4215  0.4336  11.00000  0.05    0.16
Q18   1   0.3508  0.4372  0.3664  11.00000  0.05    0.16
Q19   1   0.9288  0.2812  0.4957  11.00000  0.05    0.16
Q20   1   0.6531  0.5167  0.2240  11.00000  0.05    0.15
;
data_global
_journal_date_recd_electronic     2012-09-12
_journal_date_accepted     2012-10-26
_journal_name_full     'Acta Crystallographica, Section E'
_journal_year     2012
_journal_volume     68
_journal_issue     12
_journal_page_first     m1435
_journal_page_last     m1435
_journal_paper_category     QM
_journal_paper_doi     10.1107/S1600536812044431
_journal_coeditor_code     WM2684
_publ_contact_author
;
      Christian N\"ather
      Institut f\"ur Anorganische Chemie
      Christian-Albrechts-Universit\"at Kiel
      Max-Eyth Strasse 2
      D-24118 Kiel
      Germany
;
_publ_contact_author_email     cnaether@ac.uni-kiel.de
_publ_contact_author_fax     '(+)431-880-1520'
_publ_contact_author_phone     '(+)431-880-2092'
_publ_section_title
;\
Poly[(\m~3~-pyridine-4-carboxylato-\
\k^3^<i>O</i>:<i>O</i>':<i>N</i>)(pyridin-1-ium-4-carboxylato-\
\k<i>O</i>)(thiocyanato-\k<i>N</i>)cobalt(II)]
;
loop_
    _publ_author_name
    _publ_author_footnote
    _publ_author_address
    'Neumann, Tristan' .
;
Institut f\"ur Anorganische Chemie
Christian-Albrechts-Universit\"at Kiel
Max-Eyth-Strasse 2
24118 Kiel
Germany
;
    'Werner, Julia' .
;
Institut f\"ur Anorganische Chemie
Christian-Albrechts-Universit\"at Kiel
Max-Eyth-Strasse 2
24118 Kiel
Germany
;
    'Je\&s, Inke' .
;
Institut f\"ur Anorganische Chemie
Christian-Albrechts-Universit\"at Kiel
Max-Eyth-Strasse 2
24118 Kiel
Germany
;
    'N\"ather, Christian' .
;
Institut f\"ur Anorganische Chemie
Christian-Albrechts-Universit\"at Kiel
Max-Eyth-Strasse 2
24118 Kiel
Germany
;
