# Supplementary material for: Poly[(μ3-pyridine-4-carboxyl­ato-κ3 O:O′:N)(pyridin-1-ium-4-carboxyl­ato-κO)(thio­cyanato-κN)cobalt(II)]
Source: Acta Crystallogr Sect E Struct Rep Online. 2012 Nov 3;68(Pt 12):m1435. doi: 10.1107/S1600536812044431 (PMC3588705; doi:10.1107/S1600536812044431)
Supplement: Supplementary file 2 [file e-68-m1435-Isup2.hkl]

# 
# h,k,l, Fc-squared, Fo-squared, sigma(Fo-squared) and status flag 
# 
data_I
_shelx_title ' [Co(NCS)2(isoniconic acid) at RT in P2(1)/n (tn76)' 
_shelx_refln_list_code          4 
_shelx_F_calc_maximum      243.58 
_exptl_crystal_F_000       732.00 
_reflns_d_resolution_high  0.8106 
 
loop_ 
 _symmetry_equiv_pos_as_xyz 
 'x, y, z' 
 '-x+1/2, y+1/2, -z+1/2' 
 '-x, -y, -z' 
 'x-1/2, -y-1/2, z-1/2' 
 
_cell_length_a     8.7857 
_cell_length_b    13.5401 
_cell_length_c    12.2054 
_cell_angle_alpha  90.000 
_cell_angle_beta   95.740 
_cell_angle_gamma  90.000 
 
_shelx_F_squared_multiplier     1.000 
 
loop_ 
 _refln_index_h 
 _refln_index_k 
 _refln_index_l 
 _refln_F_squared_calc 
 _refln_F_squared_meas 
 _refln_F_squared_sigma 
 _refln_observed_status 
   2   0   0       35.20        3.23     27.33 o 
   4   0   0      906.85      841.22     23.45 o 
   6   0   0     1132.29     1175.52     20.41 o 
   8   0   0      113.43       98.66     17.82 o 
  10   0   0      376.22      348.91     27.03 o 
   1   1   0    16359.68    18500.64    420.80 o 
   2   1   0      167.51      155.12     21.95 o 
   3   1   0      152.36      108.90     16.34 o 
   4   1   0       71.73       72.90     13.11 o 
   5   1   0       21.88       36.46     12.07 o 
   6   1   0      329.31      347.64     12.99 o 
   7   1   0     1093.79     1076.11     13.93 o 
   8   1   0        1.71       12.09     11.82 o 
   9   1   0      198.30      211.35     11.03 o 
  10   1   0       14.50       12.49     11.37 o 
   0   2   0     1023.54     1355.52     25.64 o 
   1   2   0       55.55       43.17     18.20 o 
   2   2   0       10.20       26.35     17.70 o 
   3   2   0     3905.12     3963.69     22.15 o 
   4   2   0      636.42      598.83     13.69 o 
   5   2   0       33.92       45.67     13.40 o 
   6   2   0        2.31       19.38     11.34 o 
   7   2   0       75.59       88.56     11.92 o 
   8   2   0      175.14      170.36     10.52 o 
   9   2   0       23.47       36.99     10.86 o 
  10   2   0       38.87       46.24     13.70 o 
   1   3   0       26.72       43.44     13.57 o 
   2   3   0     7826.79     7994.65     59.43 o 
   3   3   0     1824.87     1723.15     16.06 o 
   4   3   0     5214.07     4981.31     49.18 o 
   5   3   0       31.10       35.59     10.39 o 
   6   3   0      515.67      514.50     12.27 o 
   7   3   0      499.53      489.64     11.65 o 
   8   3   0       30.75       40.28     10.30 o 
   9   3   0       81.82       92.67     11.27 o 
  10   3   0       19.78       24.04     12.32 o 
   0   4   0     2035.76     2206.13     20.82 o 
   1   4   0     4015.34     4082.02     60.68 o 
   2   4   0      210.40      175.44     14.29 o 
   3   4   0     4837.19     4808.18     46.59 o 
   4   4   0        9.88       25.63     11.88 o 
   5   4   0     2291.93     2193.34     14.11 o 
   6   4   0      187.63      213.47     10.06 o 
   7   4   0       69.65       81.57     11.25 o 
   8   4   0       40.94       54.91     10.69 o 
   9   4   0        9.81       23.26     11.23 o 
  10   4   0       20.90       34.29     18.20 o 
   1   5   0      163.65      179.51     11.99 o 
   2   5   0     2524.03     2425.23     15.39 o 
   3   5   0     1797.57     1802.42     14.71 o 
   4   5   0     2329.94     2185.03     17.11 o 
   5   5   0        0.36       16.93     10.46 o 
   6   5   0      571.22      551.96     10.15 o 
   7   5   0      553.63      557.47     10.47 o 
   8   5   0       12.51       21.72     10.16 o 
   9   5   0        1.41       13.61     10.50 o 
  10   5   0       47.95       57.97     14.17 o 
   0   6   0     8625.28     8677.16     42.10 o 
   1   6   0     1255.13     1278.86     13.25 o 
   2   6   0     1022.24     1064.50     12.89 o 
   3   6   0     2957.15     2917.27     22.97 o 
   4   6   0       77.93       77.99     10.79 o 
   5   6   0     2350.73     2304.97     20.63 o 
   6   6   0       78.62       86.82     11.34 o 
   7   6   0       67.65       62.90     10.14 o 
   8   6   0      152.66      186.09     11.49 o 
   9   6   0       11.38       27.15     12.36 o 
  10   6   0       12.77       12.94     15.64 o 
   1   7   0     1507.58     1424.59     12.33 o 
   2   7   0     1498.70     1421.77     12.63 o 
   3   7   0        0.52        5.66     10.11 o 
   4   7   0     2112.00     2030.97     20.38 o 
   5   7   0       40.69       58.66     10.76 o 
   6   7   0      128.60      133.92     10.32 o 
   7   7   0      158.88      154.54     11.32 o 
   8   7   0        2.58        7.35     10.68 o 
   9   7   0       18.26       18.48     13.75 o 
   0   8   0     2167.41     2401.09     66.10 o 
   1   8   0      324.09      301.72     10.27 o 
   2   8   0      447.78      413.88      9.93 o 
   3   8   0     1026.33     1006.71     12.14 o 
   4   8   0      564.91      560.66     14.64 o 
   5   8   0      145.30      160.47      9.62 o 
   6   8   0      152.37      160.45      9.35 o 
   7   8   0      154.58      173.44     10.88 o 
   8   8   0       70.23       86.24     10.77 o 
   9   8   0        2.40       -0.16     13.70 o 
   1   9   0     3316.55     3263.73     30.35 o 
   2   9   0      945.26      922.87     10.86 o 
   3   9   0       42.37       40.74      8.91 o 
   4   9   0      241.24      252.13     10.57 o 
   5   9   0       34.81       45.28      9.97 o 
   6   9   0      199.92      208.59     13.39 o 
   7   9   0      218.96      217.10     10.10 o 
   8   9   0       45.18       55.63     10.49 o 
   9   9   0       19.65        7.54     12.85 o 
   0  10   0     2769.76     2717.28     87.66 o 
   1  10   0      423.06      421.80     11.48 o 
   2  10   0     1618.76     1586.23     14.89 o 
   3  10   0      105.86       82.97      9.72 o 
   4  10   0       19.94       27.71      9.70 o 
   5  10   0        3.43       12.09      9.72 o 
   6  10   0      272.81      250.16     10.70 o 
   7  10   0        0.13        9.31     10.85 o 
   8  10   0      323.49      291.41     11.03 o 
   1  11   0     3931.52     3902.24     37.71 o 
   2  11   0      112.66      116.38     10.41 o 
   3  11   0      216.09      222.87      8.81 o 
   4  11   0       46.71       76.41      8.74 o 
   5  11   0      109.62      116.75      9.56 o 
   6  11   0       10.35       21.37      9.03 o 
   7  11   0       16.76       35.93     12.35 o 
   8  11   0        2.41       18.73     12.08 o 
   0  12   0     2006.34     1888.94     16.62 o 
   1  12   0        5.20       27.30      9.04 o 
   2  12   0       89.11       82.78     10.31 o 
   3  12   0      313.23      301.24     10.48 o 
   4  12   0       43.81       26.42     10.81 o 
   5  12   0        0.45       20.73     11.15 o 
   6  12   0      137.41      114.20     10.37 o 
   7  12   0        0.78       21.01     11.47 o 
   1  13   0      436.91      467.19     10.53 o 
   2  13   0      555.08      550.45     21.35 o 
   3  13   0        0.41       20.77      9.94 o 
   4  13   0      310.41      329.98     11.20 o 
   5  13   0        0.69       -0.46     10.14 o 
   6  13   0        4.98        4.65     11.40 o 
   0  14   0       60.25       76.48     13.94 o 
   1  14   0        8.56       23.74      9.63 o 
   2  14   0       94.54      111.18     13.58 o 
   3  14   0      565.53      538.08     11.37 o 
   4  14   0       22.26       51.41     16.08 o 
   5  14   0       93.48       85.41     11.15 o 
   1  15   0       59.22       59.57     10.43 o 
   2  15   0      134.58      124.12      9.64 o 
   3  15   0      100.49       80.38     13.90 o 
   4  15   0      230.33      205.10     13.35 o 
   0  16   0       87.08       87.80     14.79 o 
   1  16   0       39.94       54.60     10.53 o 
   2  16   0       43.45       65.29     10.24 o 
   3  16   0      309.73      276.42     11.05 o 
  -9   0   1      143.27      146.35     19.62 o 
  -7   0   1      932.10      882.52     22.90 o 
  -5   0   1     2712.03     2548.83     26.51 o 
  -3   0   1     4280.39     4174.44     29.50 o 
  -1   0   1     4459.92     5218.36     95.94 o 
   1   0   1     7067.85     9464.44     56.86 o 
   5   0   1      927.97      923.35     18.31 o 
   7   0   1      122.89      151.48     27.55 o 
   9   0   1       56.54       46.61     12.22 o 
 -10   1   1        1.85        2.87     13.68 o 
  -9   1   1        2.95        0.98     13.46 o 
  -8   1   1      401.38      396.56     17.94 o 
  -7   1   1        0.37       -1.30     13.63 o 
  -6   1   1     4179.58     4016.25     22.48 o 
  -5   1   1       23.34       66.35     26.72 o 
  -4   1   1      398.01      366.58     14.12 o 
  -3   1   1      170.50      139.90     13.38 o 
  -2   1   1      412.19      491.90     16.97 o 
  -1   1   1       60.80       66.14     20.40 o 
   0   1   1    10342.04    12787.67    152.22 o 
   1   1   1       55.28       81.65     21.86 o 
   2   1   1     1580.97     1784.50     60.70 o 
   3   1   1      803.02      780.18     20.66 o 
   4   1   1     1552.75     1418.46     43.64 o 
   5   1   1      228.86      237.86     10.64 o 
   6   1   1       92.84      106.84     10.12 o 
   7   1   1      121.15      130.26     10.20 o 
   8   1   1      135.94      146.72     10.21 o 
   9   1   1       79.75       84.62      8.96 o 
  10   1   1      126.02      132.61      9.63 o 
 -10   2   1        5.20       -0.91     14.75 o 
  -9   2   1       82.84       76.27     14.65 o 
  -8   2   1       67.74       83.81     14.45 o 
  -7   2   1      110.81      123.73     12.90 o 
  -6   2   1      221.73      211.66     13.96 o 
  -5   2   1     1445.23     1363.91     16.06 o 
  -4   2   1      973.34      924.41     14.39 o 
  -3   2   1      780.10      743.90     14.46 o 
  -2   2   1    15512.22    15853.95    255.63 o 
  -1   2   1     1318.36     1401.93     18.23 o 
   0   2   1      734.70      854.96     20.63 o 
   1   2   1    48949.93    50736.38   4156.54 o 
   2   2   1      428.90      424.52     17.90 o 
   3   2   1        6.83       10.25     16.70 o 
   4   2   1     1065.40     1023.86     15.92 o 
   5   2   1      102.01      118.38     13.22 o 
   6   2   1       50.86       76.72     17.11 o 
   7   2   1        0.58       15.29      9.66 o 
   8   2   1      450.57      428.03     10.72 o 
   9   2   1       52.16       53.51      9.90 o 
  10   2   1        3.02        7.71      9.52 o 
 -10   3   1       48.66       47.33     12.78 o 
  -9   3   1      142.17      148.29     12.57 o 
  -8   3   1      414.61      430.18     12.05 o 
  -7   3   1       39.86       33.51     11.95 o 
  -6   3   1     1153.71     1131.79     14.16 o 
  -5   3   1      110.86      103.12     11.50 o 
  -4   3   1       31.64       41.31     11.66 o 
  -3   3   1     8649.12     8702.31     67.50 o 
  -2   3   1     2806.05     2784.37     17.73 o 
  -1   3   1     2663.56     2632.96     22.39 o 
   0   3   1     1633.55     1857.13     21.23 o 
   1   3   1      780.40      831.69     19.62 o 
   2   3   1     4622.36     4734.05     24.88 o 
   3   3   1     3661.95     3801.43     68.19 o 
   4   3   1     4121.93     3954.70     60.99 o 
   5   3   1       77.39      115.12     13.61 o 
   6   3   1      109.40      110.06     10.86 o 
   7   3   1      338.48      333.26     11.33 o 
   8   3   1      272.07      283.75     10.37 o 
   9   3   1      105.31       97.74     10.55 o 
  10   3   1       18.51       12.53      9.53 o 
 -10   4   1      170.74      167.95     13.95 o 
  -9   4   1       21.79       16.91     13.39 o 
  -8   4   1      168.72      194.32     11.86 o 
  -7   4   1      287.98      274.56     11.09 o 
  -6   4   1      165.87      158.61     10.53 o 
  -5   4   1       19.49       28.90     10.42 o 
  -4   4   1     4270.67     4235.65     22.97 o 
  -3   4   1      959.95      929.48     12.16 o 
  -2   4   1      756.51      675.46     13.33 o 
  -1   4   1      441.69      509.11     13.96 o 
   0   4   1     5389.66     5437.33     70.35 o 
   1   4   1     9058.36     9214.46    101.70 o 
   2   4   1      783.57      886.88     13.69 o 
   3   4   1     1983.44     2035.47     16.38 o 
   4   4   1      640.42      618.59     12.35 o 
   5   4   1        0.79       11.42     10.74 o 
   6   4   1      570.72      582.26     12.17 o 
   7   4   1       52.07       58.56     10.61 o 
   8   4   1      237.24      254.12     10.46 o 
   9   4   1       11.14       18.47     10.41 o 
  10   4   1       36.35       31.52     11.70 o 
 -10   5   1       19.91       33.13     14.29 o 
  -9   5   1      146.55      144.87     14.18 o 
  -8   5   1       36.14       47.75     14.24 o 
  -7   5   1       44.08       50.33     10.27 o 
  -6   5   1      134.05      136.73      9.97 o 
  -5   5   1     2239.67     2214.94     19.65 o 
  -4   5   1      627.23      581.08     12.25 o 
  -3   5   1     5111.25     4844.98     56.30 o 
  -2   5   1      132.88      152.30     11.44 o 
  -1   5   1     2532.29     2251.09     19.54 o 
   0   5   1     3180.73     3074.61     18.82 o 
   1   5   1     1723.06     1735.07     13.38 o 
   2   5   1      720.84      691.81     13.22 o 
   3   5   1      119.18      135.71     14.09 o 
   4   5   1       91.48       66.62     11.30 o 
   5   5   1     1475.15     1394.73     12.60 o 
   6   5   1       10.66       23.76      9.75 o 
   7   5   1      488.59      486.54     12.49 o 
   8   5   1        7.14       16.46     11.13 o 
   9   5   1      110.04      112.62     10.38 o 
  10   5   1        2.66       10.46     11.75 o 
 -10   6   1       82.63       79.15     16.37 o 
  -9   6   1        2.83        1.39     13.51 o 
  -8   6   1       52.09       53.25     10.96 o 
  -7   6   1      122.16      117.94     10.60 o 
  -6   6   1      157.42      144.28     10.95 o 
  -5   6   1        0.82       18.90     11.13 o 
  -4   6   1     3952.24     3788.55     34.24 o 
  -3   6   1      252.67      257.43     10.13 o 
  -2   6   1      621.01      556.40     10.50 o 
  -1   6   1      523.02      602.63     34.72 o 
   0   6   1      883.51      828.65     11.04 o 
   1   6   1      108.15       77.69     10.21 o 
   2   6   1      197.39      205.31     10.30 o 
   3   6   1     1247.90     1238.76     15.97 o 
   4   6   1      994.30      940.35     14.84 o 
   5   6   1       79.50       88.67     10.66 o 
   6   6   1      471.47      504.82     11.47 o 
   7   6   1        1.76        9.78      9.64 o 
   8   6   1      187.45      188.96     11.08 o 
   9   6   1        9.34       33.16     10.60 o 
  -9   7   1      213.31      199.73     19.75 o 
  -8   7   1       47.25       42.93     13.43 o 
  -7   7   1        5.96       10.86     10.56 o 
  -6   7   1        0.97       -6.31      9.45 o 
  -5   7   1      776.15      749.06     26.17 o 
  -4   7   1      114.03      106.86     10.84 o 
  -3   7   1     1589.33     1444.29     11.13 o 
  -2   7   1      816.98      838.23     12.33 o 
  -1   7   1      513.53      415.59      9.54 o 
   0   7   1      330.01      275.60      9.14 o 
   1   7   1      917.87      861.18     10.08 o 
   2   7   1     1269.77     1203.11     10.95 o 
   3   7   1     1168.15     1154.89     11.47 o 
   4   7   1       77.30       73.91     10.56 o 
   5   7   1     1511.23     1483.04     18.51 o 
   6   7   1      266.95      275.67     10.94 o 
   7   7   1      235.76      239.65     10.64 o 
   8   7   1        0.22       -3.45     10.93 o 
   9   7   1      102.28      117.12     13.45 o 
  -9   8   1        0.20       19.37     14.48 o 
  -8   8   1      115.50      144.21     13.59 o 
  -7   8   1     1476.62     1474.45     33.32 o 
  -6   8   1      101.82      122.51     10.37 o 
  -5   8   1      132.78      129.89     10.38 o 
  -4   8   1      579.00      591.41     10.44 o 
  -3   8   1       26.00       35.13      9.83 o 
  -2   8   1     3222.33     3203.94     50.21 o 
  -1   8   1       10.37       17.23      8.57 o 
   0   8   1     2353.26     2473.07     18.39 o 
   1   8   1       22.27       12.25      8.73 o 
   2   8   1       44.97       58.82      9.24 o 
   3   8   1     2427.72     2356.05     20.24 o 
   4   8   1      567.32      532.23     13.16 o 
   5   8   1      612.25      637.86     10.68 o 
   6   8   1      289.59      316.16     10.56 o 
   7   8   1       21.04       21.67      9.07 o 
   8   8   1      221.82      215.77     10.63 o 
   9   8   1       82.47       77.12     12.71 o 
  -9   9   1       28.71       19.77     14.79 o 
  -8   9   1      198.91      169.61     13.22 o 
  -7   9   1       16.36       12.02     15.60 o 
  -6   9   1      586.02      570.24     12.93 o 
  -5   9   1      253.51      275.71     13.80 o 
  -4   9   1       91.12       99.64     10.52 o 
  -3   9   1      995.17     1020.06     13.28 o 
  -2   9   1       59.28       46.28     11.11 o 
  -1   9   1     1669.86     1646.16     15.61 o 
   0   9   1     4910.86     4814.27     28.39 o 
   1   9   1      728.84      723.23     10.06 o 
   2   9   1     1161.38     1086.88     10.09 o 
   3   9   1      586.54      584.02     16.43 o 
   4   9   1       79.51       85.19     10.00 o 
   5   9   1      235.26      269.99      9.94 o 
   6   9   1        1.42       21.90     15.28 o 
   7   9   1      212.18      187.18     10.14 o 
   8   9   1        0.52       14.90      9.95 o 
  -8  10   1        0.09        5.66     12.31 o 
  -7  10   1      278.88      283.27     12.39 o 
  -6  10   1       40.69       49.14     10.61 o 
  -5  10   1      735.31      727.54     14.19 o 
  -4  10   1        1.84       16.01     11.41 o 
  -3  10   1      290.78      311.92     11.91 o 
  -2  10   1       26.15       46.02     10.23 o 
  -1  10   1     1110.90     1145.60     14.64 o 
   0  10   1      506.36      457.02     13.23 o 
   1  10   1     1633.80     1583.64     20.50 o 
   2  10   1      603.12      617.53      9.69 o 
   3  10   1        5.89        7.76      8.76 o 
   4  10   1        4.68        9.18      8.94 o 
   5  10   1       87.26       94.90      9.15 o 
   6  10   1       19.08       33.58      9.78 o 
   7  10   1       58.62       54.54     10.29 o 
   8  10   1       17.82       23.33      9.43 o 
  -8  11   1       32.63       30.08     11.29 o 
  -7  11   1       28.58       43.96     10.62 o 
  -6  11   1      430.05      459.66     12.32 o 
  -5  11   1       79.22       94.03     11.77 o 
  -4  11   1      836.60      879.45     22.01 o 
  -3  11   1       43.03       32.35     11.00 o 
  -2  11   1        5.12       19.44      9.09 o 
  -1  11   1       11.01       16.07     10.32 o 
   0  11   1     2631.75     2649.05     31.28 o 
   1  11   1      249.37      273.83      9.57 o 
   2  11   1      529.92      531.90     10.12 o 
   3  11   1        1.35       11.74      9.07 o 
   4  11   1      605.82      591.13     10.01 o 
   5  11   1        4.84       33.81      9.88 o 
   6  11   1       49.28       41.11      9.76 o 
   7  11   1        0.00       15.66      9.45 o 
   8  11   1       15.94       25.61     10.61 o 
  -7  12   1      193.14      192.20     12.42 o 
  -6  12   1        2.51        7.23     10.33 o 
  -5  12   1      297.83      311.02     11.47 o 
  -4  12   1       29.41       56.74      9.86 o 
  -3  12   1      243.69      249.31     19.18 o 
  -2  12   1      163.54      194.07      9.74 o 
  -1  12   1      258.95      265.12     10.67 o 
   0  12   1       46.66       49.86     10.21 o 
   1  12   1      360.11      361.84      8.75 o 
   2  12   1        8.23       20.19      8.03 o 
   3  12   1     1326.34     1373.92     11.13 o 
   4  12   1      102.80       99.15      8.57 o 
   5  12   1      299.61      326.01     13.45 o 
   6  12   1        1.11       -9.68      9.68 o 
   7  12   1       21.58        5.34     11.73 o 
  -6  13   1       96.03      107.67     11.99 o 
  -5  13   1       72.45       81.44     10.70 o 
  -4  13   1      137.73      147.33     11.57 o 
  -3  13   1      391.70      412.61     27.31 o 
  -2  13   1       35.33       39.41      9.08 o 
  -1  13   1      126.57      137.76     12.78 o 
   0  13   1      816.90      819.53     11.42 o 
   1  13   1      146.21      130.92     12.75 o 
   2  13   1      608.31      666.16     18.93 o 
   3  13   1       33.24       33.46      8.55 o 
   4  13   1       72.07       91.58      9.49 o 
   5  13   1        1.68       14.22      9.40 o 
   6  13   1       25.09       29.90      9.63 o 
  -5  14   1       93.94       76.66     11.83 o 
  -4  14   1      225.50      215.77     11.09 o 
  -3  14   1       35.55       53.44     10.97 o 
  -2  14   1      730.65      731.96     22.77 o 
  -1  14   1        3.67        1.88     14.65 o 
   0  14   1       42.22       62.05     10.05 o 
   1  14   1      210.86      198.15      9.62 o 
   2  14   1        6.58       19.20     15.66 o 
   3  14   1      153.35      163.40     10.08 o 
   4  14   1       82.10      101.77     10.24 o 
   5  14   1       50.99       71.62     11.09 o 
  -4  15   1        2.60        4.76     10.26 o 
  -3  15   1      403.22      393.09     11.29 o 
  -2  15   1       50.16       51.24      8.59 o 
  -1  15   1      203.46      202.56      9.47 o 
   0  15   1        2.33        9.84     10.15 o 
   1  15   1       74.63       83.14      9.49 o 
   2  15   1      181.60      177.53      9.62 o 
   3  15   1       25.26       30.72     10.22 o 
   4  15   1        2.52       18.61     11.11 o 
  -3  16   1        4.98       10.84     11.82 o 
  -2  16   1      236.63      244.34     10.32 o 
  -1  16   1       71.14       94.35     11.96 o 
   0  16   1       12.72       21.43     10.20 o 
   1  16   1        3.75       16.64     10.22 o 
   2  16   1       32.31       41.14     10.48 o 
 -10   0   2        6.21       12.65     19.69 o 
  -8   0   2       17.21       57.96     22.63 o 
  -6   0   2      329.09      333.02     25.29 o 
  -4   0   2     2128.32     1857.86     36.13 o 
  -2   0   2     3426.05     3485.87     89.78 o 
   0   0   2       21.55       22.27     25.09 o 
   2   0   2     2610.70     2824.80     28.35 o 
   4   0   2       12.69       31.10     22.22 o 
   6   0   2     1517.61     1492.58     18.90 o 
   8   0   2      379.91      376.56     14.69 o 
  10   0   2        9.06       15.27     12.16 o 
 -10   1   2        0.56       20.34     13.53 o 
  -9   1   2       87.11      103.18     15.02 o 
  -8   1   2      193.32      186.00     19.28 o 
  -7   1   2      745.52      705.48     18.12 o 
  -6   1   2      138.42      136.92     21.80 o 
  -5   1   2     2994.57     2883.91     39.06 o 
  -4   1   2       84.79       71.82     12.01 o 
  -3   1   2      246.33      244.06     14.17 o 
  -2   1   2    59333.63    55470.18    304.80 o 
  -1   1   2       18.67       33.50     18.96 o 
   0   1   2      341.57      316.54     20.60 o 
   1   1   2      746.64      856.09     22.06 o 
   2   1   2     1440.83     1533.52     25.24 o 
   3   1   2     1186.15     1180.61     24.99 o 
   4   1   2      879.18      939.46     14.63 o 
   5   1   2     5016.78     4942.48     23.36 o 
   6   1   2        2.02       18.22      9.36 o 
   7   1   2      478.68      490.69      9.46 o 
   8   1   2      396.43      404.47      9.10 o 
   9   1   2        8.28       21.46      8.36 o 
  10   1   2        0.07        8.45      8.87 o 
 -10   2   2        3.78       -2.97     15.25 o 
  -9   2   2       84.70       75.20     14.88 o 
  -8   2   2      152.37      136.48     17.91 o 
  -7   2   2      342.26      348.36     16.96 o 
  -6   2   2      805.95      811.30     15.67 o 
  -5   2   2       73.91       68.89     12.28 o 
  -4   2   2     2709.29     2448.63     42.54 o 
  -3   2   2     8582.35     8190.87     47.29 o 
  -2   2   2     7229.59     7319.20     41.62 o 
  -1   2   2       15.67       22.86     14.94 o 
   0   2   2     1167.11     1223.16     16.71 o 
   1   2   2      735.03      789.63     16.66 o 
   2   2   2     7850.39     8000.49     99.41 o 
   3   2   2      571.90      612.84     19.01 o 
   4   2   2     4766.59     4887.67    113.50 o 
   5   2   2        5.14       10.80     15.24 o 
   6   2   2      919.20      935.98     14.13 o 
   7   2   2      213.65      218.28      9.63 o 
   8   2   2       17.85       29.92      8.24 o 
   9   2   2       19.88       17.66      8.69 o 
  10   2   2       65.82       48.04      9.12 o 
 -10   3   2       30.61       33.22     17.30 o 
  -9   3   2       64.24       85.27     15.45 o 
  -8   3   2      123.14      117.67     15.08 o 
  -7   3   2     1012.81     1000.92     20.59 o 
  -6   3   2      490.39      455.06     14.53 o 
  -5   3   2     1812.75     1796.65     17.45 o 
  -4   3   2      413.81      447.75     11.11 o 
  -3   3   2     1273.30     1162.27     12.90 o 
  -2   3   2       10.57        9.66     12.17 o 
  -1   3   2       19.17       46.03     15.06 o 
   0   3   2      176.48      190.71     14.76 o 
   1   3   2     5550.14     5952.36     41.21 o 
   2   3   2     3842.15     3933.25     53.21 o 
   3   3   2     8053.34     8288.89    147.47 o 
   4   3   2      565.55      631.79     38.76 o 
   5   3   2     1596.52     1546.32     19.69 o 
   6   3   2      120.92      122.83     12.72 o 
   7   3   2        0.40       13.84     10.63 o 
   8   3   2      294.78      295.36      8.63 o 
   9   3   2       50.09       67.04      8.72 o 
  10   3   2       69.21       57.08      9.26 o 
 -10   4   2        0.51       32.08     13.54 o 
  -9   4   2       59.41       59.59     13.16 o 
  -8   4   2       74.76       62.85     15.19 o 
  -7   4   2      233.20      232.29     13.75 o 
  -6   4   2       86.97       77.21     13.60 o 
  -5   4   2        5.68       25.28     11.35 o 
  -4   4   2       96.24       62.55     10.92 o 
  -3   4   2      465.85      439.22     11.55 o 
  -2   4   2      935.84      871.77     11.89 o 
  -1   4   2      197.64      195.07     13.52 o 
   0   4   2      174.73      204.66     14.00 o 
   1   4   2     6322.81     6266.02     48.45 o 
   2   4   2     1026.12     1008.99     14.67 o 
   3   4   2     1112.45     1155.82     17.19 o 
   4   4   2      231.00      259.82     13.32 o 
   5   4   2       47.33       50.00     11.96 o 
   6   4   2       30.18       41.80     11.44 o 
   7   4   2      466.23      503.92     11.15 o 
   8   4   2        6.15       27.97     10.23 o 
   9   4   2      493.51      474.85      9.77 o 
  10   4   2        1.30        2.37      9.22 o 
 -10   5   2      108.71      128.08     14.93 o 
  -9   5   2       37.38       35.07     14.03 o 
  -8   5   2      436.29      451.60     13.18 o 
  -7   5   2      121.21      125.81     12.39 o 
  -6   5   2       57.89       69.56     12.18 o 
  -5   5   2       30.64       25.26     10.79 o 
  -4   5   2      949.97     1006.45     13.25 o 
  -3   5   2      702.15      658.64     12.31 o 
  -2   5   2      905.11     1069.73     14.84 o 
  -1   5   2        1.83        5.46     10.81 o 
   0   5   2     3860.79     3642.54     28.82 o 
   1   5   2      608.33      532.59     13.08 o 
   2   5   2     8591.51     8805.64    117.01 o 
   3   5   2      484.39      521.33     13.02 o 
   4   5   2      144.86      169.60     11.17 o 
   5   5   2      179.72      179.90     10.81 o 
   6   5   2      387.32      378.64     13.12 o 
   7   5   2        0.69       16.58     10.10 o 
   8   5   2      381.19      382.51     11.97 o 
   9   5   2        8.11        6.88     10.27 o 
  10   5   2      138.12      127.55      9.87 o 
 -10   6   2        2.34       15.88     16.76 o 
  -9   6   2      389.32      380.78     17.54 o 
  -8   6   2       38.84       43.89     11.65 o 
  -7   6   2      348.29      379.05     24.61 o 
  -6   6   2      197.47      176.30     12.42 o 
  -5   6   2       33.47       48.72      9.85 o 
  -4   6   2       63.20       70.25     10.31 o 
  -3   6   2      843.54      817.87     13.06 o 
  -2   6   2      240.12      242.72      9.67 o 
  -1   6   2      283.29      227.29      9.93 o 
   0   6   2        0.03       12.26     10.68 o 
   1   6   2    11256.51    11109.82     52.63 o 
   2   6   2     1444.31     1415.35     14.53 o 
   3   6   2      854.61      825.48     17.65 o 
   4   6   2      573.42      532.84     11.70 o 
   5   6   2      554.49      532.46     10.82 o 
   6   6   2       70.21       67.97     10.45 o 
   7   6   2      305.50      332.09     11.71 o 
   8   6   2       20.37       47.74     10.93 o 
   9   6   2      313.96      271.59     12.29 o 
  -9   7   2       10.58       31.22     14.55 o 
  -8   7   2      202.10      186.11     14.56 o 
  -7   7   2      117.62       97.63     13.21 o 
  -6   7   2       22.96       31.57     12.30 o 
  -5   7   2        3.16        3.78     12.70 o 
  -4   7   2       30.09       39.90     10.41 o 
  -3   7   2      986.64      996.32     20.10 o 
  -2   7   2     3740.16     3805.45     31.98 o 
  -1   7   2      216.99      188.53      8.90 o 
   0   7   2     1201.29     1001.33     12.62 o 
   1   7   2     1040.38     1012.60     10.28 o 
   2   7   2     4342.11     4146.67     29.11 o 
   3   7   2      263.19      267.75     10.86 o 
   4   7   2       89.15       97.32      9.17 o 
   5   7   2      125.17      109.35     10.51 o 
   6   7   2       11.87       18.08     10.15 o 
   7   7   2       25.57       28.52     11.01 o 
   8   7   2      399.74      385.68     13.91 o 
   9   7   2        3.55       24.04     11.43 o 
  -9   8   2       48.70       53.40     14.77 o 
  -8   8   2       19.84       34.60     12.51 o 
  -7   8   2      167.44      169.00     11.44 o 
  -6   8   2      421.97      413.37     12.84 o 
  -5   8   2       14.26       12.68     12.27 o 
  -4   8   2      131.61      120.87     10.45 o 
  -3   8   2     1002.03      977.84     18.32 o 
  -2   8   2       29.58      117.41     17.30 o 
  -1   8   2      649.64      636.44     11.11 o 
   0   8   2      331.18      327.86      9.65 o 
   1   8   2     1738.20     1616.86     11.19 o 
   2   8   2       80.50       83.72      8.85 o 
   3   8   2      147.25      149.37      8.77 o 
   4   8   2      482.58      489.09     10.85 o 
   5   8   2       13.58       34.75     10.52 o 
   6   8   2      397.38      425.53     11.70 o 
   7   8   2      107.70      101.14      9.87 o 
   8   8   2        5.83        5.57     11.45 o 
   9   8   2       60.21       54.90     11.59 o 
  -9   9   2       17.73       21.75     16.92 o 
  -8   9   2      116.30      100.40     11.69 o 
  -7   9   2       68.53       65.90     11.00 o 
  -6   9   2      289.53      271.94     12.69 o 
  -5   9   2       68.78       84.18     12.54 o 
  -4   9   2      147.64      140.26     11.36 o 
  -3   9   2      793.48      767.58     18.50 o 
  -2   9   2      454.72      439.11      8.53 o 
  -1   9   2      823.76      850.18      9.31 o 
   0   9   2      793.70      734.72     10.05 o 
   1   9   2      983.79      902.29      9.97 o 
   2   9   2      161.64      166.81      8.91 o 
   3   9   2      282.46      328.98      9.22 o 
   4   9   2       16.27       22.67      8.64 o 
   5   9   2     1141.90     1118.19     11.20 o 
   6   9   2      260.92      241.82      9.78 o 
   7   9   2      294.75      278.60     10.27 o 
   8   9   2       53.80       72.52     11.18 o 
  -8  10   2       13.29       18.43     12.37 o 
  -7  10   2       23.06       16.63     10.83 o 
  -6  10   2      792.81      796.06     19.78 o 
  -5  10   2      190.32      188.30     10.71 o 
  -4  10   2      204.61      205.10     11.09 o 
  -3  10   2      363.30      365.04     10.27 o 
  -2  10   2      292.49      300.64      8.79 o 
  -1  10   2      160.61      169.05      7.91 o 
   0  10   2        6.56       14.63      8.16 o 
   1  10   2        3.93        7.78      8.05 o 
   2  10   2       41.83       46.02      8.67 o 
   3  10   2       92.35       89.78      8.81 o 
   4  10   2     2524.31     2541.36     28.34 o 
   5  10   2      109.08      106.62     11.98 o 
   6  10   2      658.80      695.75     21.37 o 
   7  10   2      112.34      120.39     10.08 o 
   8  10   2       65.40       51.95     10.27 o 
  -8  11   2        3.20        0.38     11.39 o 
  -7  11   2       39.09       40.74     12.50 o 
  -6  11   2       15.66       13.27     10.60 o 
  -5  11   2      665.63      690.32     19.48 o 
  -4  11   2      126.85      116.97     13.88 o 
  -3  11   2      757.71      746.88     11.53 o 
  -2  11   2       25.53       35.37      8.17 o 
  -1  11   2      106.64      116.55      7.79 o 
   0  11   2      234.20      228.73      8.65 o 
   1  11   2      374.51      371.30      8.95 o 
   2  11   2      116.79       88.54      8.15 o 
   3  11   2      250.58      253.31      9.39 o 
   4  11   2       17.56       16.86      8.24 o 
   5  11   2      228.36      238.03      9.31 o 
   6  11   2       14.97        9.74      9.83 o 
   7  11   2       65.21       82.69     14.64 o 
  -7  12   2        6.94       -2.82     12.37 o 
  -6  12   2      455.00      459.27     17.43 o 
  -5  12   2        1.08      -10.26     10.26 o 
  -4  12   2      712.59      683.01     19.84 o 
  -3  12   2      199.68      191.36     10.69 o 
  -2  12   2      129.61      119.00      9.68 o 
  -1  12   2      251.69      254.50     13.67 o 
   0  12   2       35.12       43.07      8.09 o 
   1  12   2       12.70       31.14      8.23 o 
   2  12   2      117.52      107.02      8.46 o 
   3  12   2        5.95        1.27      9.02 o 
   4  12   2      616.79      601.83     11.01 o 
   5  12   2       24.45       35.65      8.67 o 
   6  12   2      112.57      127.41      9.07 o 
   7  12   2        1.58       -9.62      9.69 o 
  -6  13   2       45.40       50.30     10.79 o 
  -5  13   2      239.21      238.80     11.59 o 
  -4  13   2       42.10       56.73     10.91 o 
  -3  13   2      249.64      254.81     20.91 o 
  -2  13   2      274.42      272.86      9.96 o 
  -1  13   2      108.45       99.42      9.68 o 
   0  13   2       12.81        8.66      9.92 o 
   1  13   2      157.37      158.42      9.45 o 
   2  13   2      186.60      227.66     12.31 o 
   3  13   2      476.72      469.25      9.66 o 
   4  13   2       18.69       25.29      9.05 o 
   5  13   2      256.52      249.42     12.22 o 
   6  13   2        9.50        9.95     10.05 o 
  -5  14   2       38.18       45.72     20.25 o 
  -4  14   2       28.63       12.63      9.99 o 
  -3  14   2      114.46      108.40     10.90 o 
  -2  14   2        0.67       24.65      9.46 o 
  -1  14   2       25.95       46.53      9.45 o 
   0  14   2      132.48      133.87      9.09 o 
   1  14   2      145.89      164.37     11.56 o 
   2  14   2       43.37       58.43     12.97 o 
   3  14   2      205.45      163.07      9.38 o 
   4  14   2      257.07      237.56     10.11 o 
   5  14   2        6.74       16.21     18.70 o 
  -4  15   2        6.58       18.16     11.56 o 
  -3  15   2       84.09      111.12     11.27 o 
  -2  15   2      128.14      151.26     12.37 o 
  -1  15   2       23.82       34.07      9.40 o 
   0  15   2      166.36      163.71     10.85 o 
   1  15   2       25.74       37.66      9.55 o 
   2  15   2      202.13      224.13      9.88 o 
   3  15   2      105.19      112.40      9.41 o 
   4  15   2       80.28       83.39      9.70 o 
  -2  16   2        0.20       28.14      9.84 o 
  -1  16   2      146.54      144.93     12.65 o 
   0  16   2        9.81        5.29      8.45 o 
   1  16   2      444.97      417.36     16.34 o 
   2  16   2       19.74       18.88     12.27 o 
  -9   0   3       13.50       25.97     19.34 o 
  -7   0   3      117.07      144.23     21.53 o 
  -5   0   3       96.28       96.88     17.61 o 
  -3   0   3     3916.86     3746.26     61.25 o 
  -1   0   3    16418.28    17426.31    195.77 o 
   1   0   3       11.78       12.61     23.11 o 
   3   0   3     1002.10      952.99     28.09 o 
   5   0   3     3122.70     3126.89     66.88 o 
   7   0   3      868.54      843.82     17.29 o 
   9   0   3       18.50       27.35     12.49 o 
 -10   1   3       50.57       58.71     14.55 o 
  -9   1   3       36.65       41.68     18.32 o 
  -8   1   3      434.44      482.72     17.70 o 
  -7   1   3       53.46       51.52     15.48 o 
  -6   1   3      462.23      424.18     11.13 o 
  -5   1   3      369.39      332.94     11.44 o 
  -4   1   3     3576.90     3412.57     28.25 o 
  -3   1   3      731.76      771.26     15.57 o 
  -2   1   3     4448.51     4107.07     22.15 o 
  -1   1   3     6460.98     6980.48     26.33 o 
   0   1   3     2142.37     2314.79     28.80 o 
   1   1   3        3.69       26.54     14.32 o 
   2   1   3     6375.28     6625.85     36.11 o 
   3   1   3     1427.24     1455.56     16.87 o 
   4   1   3     5135.40     5107.39     46.22 o 
   5   1   3      128.19      145.00     12.02 o 
   6   1   3     3282.13     3251.47     17.57 o 
   7   1   3        8.02       18.15      9.96 o 
   8   1   3      114.46      123.92      8.24 o 
   9   1   3       81.51       83.69      8.69 o 
  10   1   3        0.15       12.04      8.43 o 
 -10   2   3        0.14       55.36     20.57 o 
  -9   2   3        1.46      -13.29     16.80 o 
  -8   2   3      101.57      105.40     14.98 o 
  -7   2   3       37.64       66.76     16.29 o 
  -6   2   3      667.33      665.28     11.86 o 
  -5   2   3       38.99       41.99      9.77 o 
  -4   2   3      436.97      397.62     11.27 o 
  -3   2   3     6892.72     6399.07     21.53 o 
  -2   2   3       34.63       93.70     14.03 o 
  -1   2   3     6136.67     6199.54     56.39 o 
   0   2   3      476.09      483.43     15.01 o 
   1   2   3       28.26       30.03     12.99 o 
   2   2   3     3282.31     3208.40     30.73 o 
   3   2   3       24.54       45.68     11.85 o 
   4   2   3      110.37      114.98     12.33 o 
   5   2   3     1225.36     1181.94     18.75 o 
   6   2   3       24.00       22.56     11.36 o 
   7   2   3      312.91      294.38     10.10 o 
   8   2   3       48.38       59.21      8.18 o 
   9   2   3      173.69      171.42      9.00 o 
  10   2   3       80.16       81.09      8.69 o 
 -10   3   3       22.01       22.03     15.36 o 
  -9   3   3        0.27       22.08     15.24 o 
  -8   3   3       26.23       52.39     14.80 o 
  -7   3   3      501.04      463.83     13.47 o 
  -6   3   3      503.70      516.57     12.15 o 
  -5   3   3      340.95      308.97     11.14 o 
  -4   3   3      213.97      242.81     11.23 o 
  -3   3   3       23.37       40.39     11.01 o 
  -2   3   3       56.78       67.03     11.22 o 
  -1   3   3        2.57       11.73     11.64 o 
   0   3   3      729.86      713.94     13.10 o 
   1   3   3     1105.74      984.60     13.90 o 
   2   3   3     4403.40     4639.73     35.58 o 
   3   3   3     3741.19     3776.35     62.16 o 
   4   3   3     3468.91     3478.21     38.94 o 
   5   3   3        4.27       11.77     11.38 o 
   6   3   3      298.64      311.37     12.35 o 
   7   3   3        4.39        1.21      9.48 o 
   8   3   3       74.28       88.73      7.88 o 
   9   3   3      169.99      169.02      8.65 o 
  10   3   3        8.64       15.64      8.63 o 
 -10   4   3       21.09       29.81     13.26 o 
  -9   4   3        9.38       27.70     15.19 o 
  -8   4   3       96.12      112.43     13.15 o 
  -7   4   3        0.33        2.87     12.91 o 
  -6   4   3      806.04      690.86     13.24 o 
  -5   4   3      335.37      348.83     10.70 o 
  -4   4   3       96.92      111.76     10.38 o 
  -3   4   3     1550.62     1429.79     11.91 o 
  -2   4   3       39.48       27.12     10.28 o 
  -1   4   3     3064.85     3011.40     29.73 o 
   0   4   3      803.64      785.16     13.67 o 
   1   4   3      715.58      808.24     12.87 o 
   2   4   3    17392.85    18261.49    231.97 o 
   3   4   3     2371.36     2426.67     26.16 o 
   4   4   3     1531.83     1594.49     22.46 o 
   5   4   3      211.29      222.13     12.44 o 
   6   4   3        2.02       -5.29     13.56 o 
   7   4   3      138.68      136.78      9.80 o 
   8   4   3      181.16      189.17      9.12 o 
   9   4   3       12.98       27.04      8.55 o 
  10   4   3       20.72       30.59      9.19 o 
 -10   5   3        0.33       24.19     14.52 o 
  -9   5   3       52.25       46.88     14.20 o 
  -8   5   3       33.82       35.55     13.43 o 
  -7   5   3      206.47      158.00     23.37 o 
  -6   5   3      173.25      169.74     10.89 o 
  -5   5   3     1224.57     1230.59     12.53 o 
  -4   5   3      288.09      319.86     10.63 o 
  -3   5   3      866.78      843.35     10.79 o 
  -2   5   3      595.25      583.68     10.07 o 
  -1   5   3      446.83      418.34     11.71 o 
   0   5   3      439.00      452.69     11.13 o 
   1   5   3    14889.63    15205.48    162.30 o 
   2   5   3      240.56      215.34      9.84 o 
   3   5   3     6736.63     6630.34     79.30 o 
   4   5   3      177.86      181.83     10.69 o 
   5   5   3      283.78      287.76     16.04 o 
   6   5   3       52.81       66.87     13.29 o 
   7   5   3       66.08       65.96      9.94 o 
   8   5   3        1.84       14.89      8.85 o 
   9   5   3      323.04      282.44     10.08 o 
 -10   6   3       36.30       18.84     17.16 o 
  -9   6   3       12.41       18.21     13.27 o 
  -8   6   3        9.71       10.04     11.53 o 
  -7   6   3       15.58      -12.01     14.47 o 
  -6   6   3      584.13      580.98     15.17 o 
  -5   6   3      116.49      118.83     11.15 o 
  -4   6   3     1631.92     1621.07     21.89 o 
  -3   6   3        2.25       10.22      9.35 o 
  -2   6   3      545.99      584.12     10.24 o 
  -1   6   3        9.40       22.19     10.51 o 
   0   6   3     2521.49     2518.81     25.11 o 
   1   6   3     1569.27     1562.18     19.42 o 
   2   6   3     5330.35     5107.23     59.17 o 
   3   6   3      185.68      216.64     11.82 o 
   4   6   3     2237.28     2235.74     47.77 o 
   5   6   3      734.63      734.30     11.31 o 
   6   6   3        0.20       16.67     10.88 o 
   7   6   3       13.41       31.17     11.73 o 
   8   6   3      178.85      175.71      9.47 o 
   9   6   3        0.03       -0.73      9.01 o 
  -9   7   3       68.34       80.73     14.41 o 
  -8   7   3      151.49      136.86     25.77 o 
  -7   7   3      141.96      142.86     14.64 o 
  -6   7   3       52.41       61.80     10.76 o 
  -5   7   3      884.71      884.82     17.10 o 
  -4   7   3       85.78      100.05     10.30 o 
  -3   7   3      293.67      249.32      9.52 o 
  -2   7   3     1110.55     1005.72     10.66 o 
  -1   7   3        1.41       34.55      9.86 o 
   0   7   3     1053.35     1043.93     20.41 o 
   1   7   3     1982.37     1983.57     24.96 o 
   2   7   3      453.51      447.52     11.05 o 
   3   7   3     4807.28     4643.59     68.19 o 
   4   7   3       16.80       30.38      9.68 o 
   5   7   3       51.36       61.10     10.08 o 
   6   7   3       98.69       95.38     11.03 o 
   7   7   3       64.26       62.92     11.24 o 
   8   7   3        9.78       21.03      8.68 o 
   9   7   3       57.89       64.54      9.74 o 
  -9   8   3       19.31       37.28     16.30 o 
  -8   8   3      100.02       77.22     14.57 o 
  -7   8   3      109.57      102.02     11.55 o 
  -6   8   3      275.82      277.38     12.16 o 
  -5   8   3       37.94       57.44     10.12 o 
  -4   8   3      135.22      145.74     10.01 o 
  -3   8   3       26.31       27.45      8.98 o 
  -2   8   3      581.09      610.94     10.70 o 
  -1   8   3      913.14      833.40     11.83 o 
   0   8   3       46.64       44.80      8.52 o 
   1   8   3     1015.61      910.94     21.17 o 
   2   8   3      822.58      805.75     11.44 o 
   3   8   3      818.74      752.75     18.58 o 
   4   8   3       43.83       61.23      9.81 o 
   5   8   3      859.57      871.05     11.57 o 
   6   8   3       39.79       58.10     10.22 o 
   7   8   3      185.06      179.68     10.89 o 
   8   8   3       34.33       59.69     10.03 o 
   9   8   3        0.28       13.70      9.60 o 
  -9   9   3        7.38       35.14     14.94 o 
  -8   9   3       18.78       29.46     14.31 o 
  -7   9   3      216.11      230.76     13.27 o 
  -6   9   3       38.41       45.57     12.27 o 
  -5   9   3        1.76       19.90      9.66 o 
  -4   9   3      512.06      505.31     10.49 o 
  -3   9   3       72.21       90.36      9.22 o 
  -2   9   3     3364.71     3347.00     34.66 o 
  -1   9   3      329.64      329.70      8.57 o 
   0   9   3     1580.00     1592.31     20.49 o 
   1   9   3       48.21       56.37      7.38 o 
   2   9   3       78.45       89.83      8.24 o 
   3   9   3      104.67       93.20      9.12 o 
   4   9   3      186.92      180.12      9.81 o 
   5   9   3       22.81       26.67      9.86 o 
   6   9   3      693.07      640.76     17.51 o 
   7   9   3       40.12       56.41     11.94 o 
   8   9   3       97.65       97.62     10.32 o 
  -8  10   3        6.42        4.99     11.56 o 
  -7  10   3       79.44       65.22     12.17 o 
  -6  10   3      195.67      218.35     12.21 o 
  -5  10   3      280.95      289.31      9.87 o 
  -4  10   3        3.96       39.07      9.37 o 
  -3  10   3     1182.27     1158.09     21.22 o 
  -2  10   3       91.28       99.81      7.77 o 
  -1  10   3     1654.07     1655.49     20.57 o 
   0  10   3       14.56       33.81      7.85 o 
   1  10   3      487.17      482.00      8.89 o 
   2  10   3     1090.94     1071.39      9.86 o 
   3  10   3      167.37      203.64      8.36 o 
   4  10   3      232.85      232.25      9.44 o 
   5  10   3     1334.59     1274.99     10.32 o 
   6  10   3        3.03       14.15      9.69 o 
   7  10   3      274.91      278.88      9.97 o 
   8  10   3       20.46       17.65     10.21 o 
  -8  11   3       10.55       16.08     12.16 o 
  -7  11   3        1.62       11.33     12.15 o 
  -6  11   3        1.61       30.69     11.82 o 
  -5  11   3       68.44       86.97     11.36 o 
  -4  11   3      152.26      185.04      9.06 o 
  -3  11   3        2.35        9.55      8.59 o 
  -2  11   3     2330.98     2307.01     27.22 o 
  -1  11   3       42.67       46.85      7.69 o 
   0  11   3      201.49      214.85      7.82 o 
   1  11   3      343.65      335.68      7.76 o 
   2  11   3        1.60       23.54      8.96 o 
   3  11   3      152.08      144.00      8.28 o 
   4  11   3      558.29      539.69     11.12 o 
   5  11   3       34.29       46.21      8.83 o 
   6  11   3      396.01      361.48      9.98 o 
   7  11   3       37.69       34.79     10.98 o 
  -7  12   3        0.80       -3.52     11.95 o 
  -6  12   3       29.65       36.86     12.51 o 
  -5  12   3      250.57      248.86     11.30 o 
  -4  12   3        0.63       21.30     15.39 o 
  -3  12   3      155.68      168.25      8.56 o 
  -2  12   3       16.54       17.05      8.47 o 
  -1  12   3       45.01       57.95      7.16 o 
   0  12   3        3.02       16.99      7.71 o 
   1  12   3      210.67      217.89      7.55 o 
   2  12   3      615.80      620.62      9.14 o 
   3  12   3        1.46        9.91      7.99 o 
   4  12   3       41.68       42.10      8.90 o 
   5  12   3      667.11      684.78     10.89 o 
   6  12   3       16.41       27.46      9.70 o 
  -6  13   3        5.41        9.80     11.65 o 
  -5  13   3      200.02      187.89     10.31 o 
  -4  13   3      156.38      163.83     13.68 o 
  -3  13   3        8.35        6.13      9.23 o 
  -2  13   3      353.80      389.15     11.48 o 
  -1  13   3      119.84      121.40      7.79 o 
   0  13   3      259.17      297.18      8.21 o 
   1  13   3     1036.36     1001.40     16.58 o 
   2  13   3        0.85        7.04      7.24 o 
   3  13   3      123.91      152.15      8.71 o 
   4  13   3      114.46      107.22      9.64 o 
   5  13   3      237.22      222.80      9.84 o 
   6  13   3      108.90       90.27      9.74 o 
  -5  14   3       54.06       40.40     11.50 o 
  -4  14   3       17.15       24.17     10.70 o 
  -3  14   3       34.97       42.68     10.39 o 
  -2  14   3        2.39       13.89      9.21 o 
  -1  14   3      382.04      361.59      9.34 o 
   0  14   3       84.80      121.22      7.93 o 
   1  14   3      278.02      303.70      8.41 o 
   2  14   3      779.86      753.37     20.16 o 
   3  14   3      136.30      103.07      8.35 o 
   4  14   3      149.03      155.80      9.85 o 
   5  14   3      202.43      188.66     15.36 o 
  -4  15   3       13.97       18.54     10.19 o 
  -3  15   3        1.40       17.84     14.18 o 
  -2  15   3       30.69       36.97      9.67 o 
  -1  15   3        6.02        1.63      9.77 o 
   0  15   3       84.62       92.72      8.92 o 
   1  15   3      375.40      396.75     10.11 o 
   2  15   3        2.79       26.17      9.23 o 
   3  15   3      463.31      499.26     12.30 o 
   4  15   3       57.38       61.49      8.52 o 
  -2  16   3       13.50       10.20     10.24 o 
  -1  16   3        7.92       13.75      9.32 o 
   0  16   3      146.28      167.18      9.46 o 
   1  16   3        2.47        3.66      9.53 o 
   2  16   3      288.16      251.10     11.03 o 
 -10   0   4      115.98      113.06     23.31 o 
  -8   0   4      118.80      103.90     23.17 o 
  -6   0   4     1338.04     1288.16     29.49 o 
  -4   0   4     4279.91     3955.95     33.32 o 
  -2   0   4    18546.65    18345.76    317.57 o 
   0   0   4     8785.81     8761.64     36.35 o 
   2   0   4      331.94      339.45     18.37 o 
   4   0   4       44.69       73.75     20.98 o 
   6   0   4     1475.37     1418.15     16.86 o 
   8   0   4      295.65      266.59     16.58 o 
  10   0   4      182.11      157.02     13.37 o 
 -10   1   4       15.02       17.01     14.76 o 
  -9   1   4      220.64      229.01     15.27 o 
  -8   1   4       25.14       17.28     21.53 o 
  -7   1   4      697.75      705.11     12.03 o 
  -6   1   4       33.70       34.85     10.22 o 
  -5   1   4      543.14      497.58     11.22 o 
  -4   1   4       12.69        9.77     11.49 o 
  -3   1   4      597.25      654.53     13.23 o 
  -2   1   4     1118.69     1089.94     15.66 o 
  -1   1   4     3117.83     3070.47     21.64 o 
   0   1   4      372.96      308.99     14.33 o 
   1   1   4     2796.00     2881.20     17.80 o 
   2   1   4      659.19      771.36     12.64 o 
   3   1   4     3619.24     3625.38     35.08 o 
   4   1   4      394.54      389.40     12.54 o 
   5   1   4     1949.16     1883.28     24.52 o 
   6   1   4      368.87      380.71     11.82 o 
   7   1   4       70.28      104.43      9.84 o 
   8   1   4      168.43      186.41      9.07 o 
   9   1   4      149.67      157.53      8.41 o 
  10   1   4       21.35       18.11      8.86 o 
 -10   2   4       11.08       30.51     17.03 o 
  -9   2   4        3.33        5.38     14.48 o 
  -8   2   4       10.49       20.21     14.39 o 
  -7   2   4        0.70        3.99      9.49 o 
  -6   2   4      917.09      823.30     10.95 o 
  -5   2   4       93.32      102.41     10.44 o 
  -4   2   4     4088.13     3952.54     21.67 o 
  -3   2   4      655.73      702.26     12.50 o 
  -2   2   4     8306.41     8419.46     66.80 o 
  -1   2   4      138.21      152.25     11.94 o 
   0   2   4     4432.04     4432.27     33.12 o 
   1   2   4       17.53        3.96     11.23 o 
   2   2   4     2812.73     2996.57     14.40 o 
   3   2   4      915.07      849.44     14.37 o 
   4   2   4       14.15       36.29      9.79 o 
   5   2   4     1007.19     1004.23     18.52 o 
   6   2   4       38.01       39.13     11.32 o 
   7   2   4      228.32      246.42     11.52 o 
   8   2   4      132.98      142.37      8.85 o 
   9   2   4        3.87       19.04      8.18 o 
  10   2   4       92.78       88.95      8.97 o 
 -10   3   4       10.30        3.16     15.63 o 
  -9   3   4       26.24       43.51     15.06 o 
  -8   3   4       35.89       43.94     14.60 o 
  -7   3   4      297.28      313.95     11.78 o 
  -6   3   4      501.93      501.42     12.23 o 
  -5   3   4      426.33      432.98     10.91 o 
  -4   3   4     3303.91     3123.50     26.07 o 
  -3   3   4      703.05      702.74     11.82 o 
  -2   3   4      847.19      775.58     12.54 o 
  -1   3   4     2112.97     2171.67     21.41 o 
   0   3   4      509.95      481.59     12.06 o 
   1   3   4     1404.09     1373.72     13.16 o 
   2   3   4    11839.95    12290.27    183.22 o 
   3   3   4     3467.13     3486.22     23.53 o 
   4   3   4     1326.14     1254.23     11.64 o 
   5   3   4      953.63      955.93     19.75 o 
   6   3   4      402.55      403.65     12.35 o 
   7   3   4      738.24      754.91     15.73 o 
   8   3   4       16.53       31.17      9.91 o 
   9   3   4       50.90       64.32      7.81 o 
 -10   4   4        6.26       21.79     16.08 o 
  -9   4   4        0.13       12.90     15.10 o 
  -8   4   4       44.01       58.81     13.14 o 
  -7   4   4      118.39      138.42     11.09 o 
  -6   4   4      401.24      378.20     10.91 o 
  -5   4   4     3523.15     3392.97     15.54 o 
  -4   4   4      488.95      514.00     10.26 o 
  -3   4   4     2337.71     2343.03     22.39 o 
  -2   4   4     3952.27     3915.28     22.60 o 
  -1   4   4     1962.68     1950.16     12.79 o 
   0   4   4     2344.12     2423.61     18.28 o 
   1   4   4     4655.41     4753.28     80.68 o 
   2   4   4      539.02      602.87     12.53 o 
   3   4   4     2082.34     2063.80     14.16 o 
   4   4   4        5.59       21.14     10.83 o 
   5   4   4      372.75      391.69     24.40 o 
   6   4   4       65.68       83.50     11.36 o 
   7   4   4       58.52       62.10     11.68 o 
   8   4   4       47.22       52.84      9.16 o 
   9   4   4       16.14       15.63      8.60 o 
 -10   5   4        4.59       15.67     14.27 o 
  -9   5   4       10.64       36.74     13.51 o 
  -8   5   4       10.78       25.15     13.09 o 
  -7   5   4       39.73       50.34      9.27 o 
  -6   5   4      355.46      347.54     14.32 o 
  -5   5   4      399.89      415.11     11.29 o 
  -4   5   4     2068.66     1933.48     12.93 o 
  -3   5   4       49.93       53.71      9.05 o 
  -2   5   4     1685.77     1576.08     17.22 o 
  -1   5   4        1.77       19.83      9.65 o 
   0   5   4       17.98       24.88     10.52 o 
   1   5   4      382.58      349.31     10.59 o 
   2   5   4     1517.68     1381.02     16.62 o 
   3   5   4       94.65       85.79     10.18 o 
   4   5   4     1216.30     1156.60     21.67 o 
   5   5   4      106.02      110.74     10.74 o 
   6   5   4      118.04      139.02     17.42 o 
   7   5   4        4.18        3.62      9.46 o 
   8   5   4       28.96       24.10      9.67 o 
   9   5   4        0.63       13.32      9.39 o 
  -9   6   4        0.08       -7.45     13.23 o 
  -8   6   4       54.71       56.61     12.01 o 
  -7   6   4        0.70       19.44     10.00 o 
  -6   6   4       51.08       58.63      9.74 o 
  -5   6   4     1650.93     1640.98     21.33 o 
  -4   6   4      190.73      203.68      9.45 o 
  -3   6   4     2093.26     2074.23     19.56 o 
  -2   6   4        0.41       12.43     10.43 o 
  -1   6   4       48.10       33.90      9.77 o 
   0   6   4      194.28      212.30      9.86 o 
   1   6   4      662.54      674.12     14.12 o 
   2   6   4      861.26      826.51     14.55 o 
   3   6   4     3319.21     3388.84     40.93 o 
   4   6   4      299.34      267.11     10.22 o 
   5   6   4      920.13      926.85     15.36 o 
   6   6   4       32.43       62.63     11.22 o 
   7   6   4       47.89       57.20      9.27 o 
   8   6   4       11.03        8.15      9.07 o 
   9   6   4        0.05       24.46      9.09 o 
  -9   7   4        0.47       13.05     15.08 o 
  -8   7   4       22.13       41.32     19.00 o 
  -7   7   4        6.77       20.07     10.08 o 
  -6   7   4      499.78      528.44     11.54 o 
  -5   7   4      920.91      932.65     12.16 o 
  -4   7   4     1558.41     1415.61     22.99 o 
  -3   7   4      152.38      151.95      9.27 o 
  -2   7   4     1382.52     1365.73     16.76 o 
  -1   7   4     4129.62     4178.99     66.35 o 
   0   7   4      436.90      462.32      9.96 o 
   1   7   4      407.21      428.53      9.82 o 
   2   7   4      669.23      673.30     10.60 o 
   3   7   4       46.23       44.87      9.70 o 
   4   7   4     2282.60     2219.80     28.00 o 
   5   7   4        0.14        6.06      9.24 o 
   6   7   4      116.46      133.39     11.04 o 
   7   7   4      130.21      116.44     15.19 o 
   8   7   4       30.58       62.27     10.28 o 
   9   7   4       24.52       30.18      9.24 o 
  -9   8   4        1.54        3.44     12.52 o 
  -8   8   4       41.36       38.33     13.65 o 
  -7   8   4        3.31       30.35      9.61 o 
  -6   8   4      149.45      147.60      9.63 o 
  -5   8   4      697.60      731.12     11.37 o 
  -4   8   4      124.92      133.20      9.59 o 
  -3   8   4      824.47      874.02     13.28 o 
  -2   8   4      507.20      539.72      8.67 o 
  -1   8   4        8.96       17.94      8.53 o 
   0   8   4      970.87      930.23     10.73 o 
   1   8   4      194.97      212.54     10.09 o 
   2   8   4      343.09      343.34      9.83 o 
   3   8   4      906.17      932.74     14.04 o 
   4   8   4      336.45      326.92      9.36 o 
   5   8   4     1196.81     1225.06     17.02 o 
   6   8   4      422.34      415.73     16.26 o 
   7   8   4       74.21       75.67     10.20 o 
   8   8   4       84.85       93.70      9.50 o 
  -8   9   4       12.45       31.13     13.53 o 
  -7   9   4       31.09       40.49     14.49 o 
  -6   9   4        3.92       19.52      9.93 o 
  -5   9   4      418.65      425.65     14.37 o 
  -4   9   4      429.74      426.81     11.55 o 
  -3   9   4      644.11      626.07     10.35 o 
  -2   9   4       92.56       87.35      8.48 o 
  -1   9   4     3206.31     3122.69     38.29 o 
   0   9   4       38.59       71.37      8.23 o 
   1   9   4      892.29      865.79     12.94 o 
   2   9   4      913.84      916.34     13.63 o 
   3   9   4       23.95       47.91      8.87 o 
   4   9   4      400.92      356.41      7.89 o 
   5   9   4        2.37       14.57      7.89 o 
   6   9   4      439.34      433.81     10.95 o 
   7   9   4       88.19       74.45     10.41 o 
   8   9   4        2.47       14.47     10.28 o 
  -8  10   4      247.44      208.96     15.30 o 
  -7  10   4       23.76       17.82     15.49 o 
  -6  10   4       11.95       31.06      9.91 o 
  -5  10   4       54.17       68.05     10.45 o 
  -4  10   4       45.94       38.90      8.91 o 
  -3  10   4        0.72        8.89      7.99 o 
  -2  10   4     1483.46     1448.60     19.41 o 
  -1  10   4       21.43       41.93      7.31 o 
   0  10   4      504.90      495.97      9.63 o 
   1  10   4        5.14        9.15      7.09 o 
   2  10   4     1409.17     1387.23     18.94 o 
   3  10   4      113.63       96.97      8.14 o 
   4  10   4      107.42       96.11      8.38 o 
   5  10   4        7.13       17.06      7.33 o 
   6  10   4      204.93      203.34      9.52 o 
   7  10   4       13.43       15.11     11.62 o 
  -7  11   4      114.45      120.02     12.28 o 
  -6  11   4       17.02       39.98     11.77 o 
  -5  11   4       37.15       45.20      9.59 o 
  -4  11   4       21.43       36.11      8.76 o 
  -3  11   4      501.29      492.14      9.39 o 
  -2  11   4        0.05        2.08      7.69 o 
  -1  11   4     1204.14     1183.83     12.19 o 
   0  11   4       26.70       30.76      7.21 o 
   1  11   4       67.03       90.11      7.36 o 
   2  11   4      285.77      291.92      7.51 o 
   3  11   4      408.25      407.01      8.01 o 
   4  11   4        3.71       10.67      7.15 o 
   5  11   4      100.67       86.16      7.59 o 
   6  11   4      101.87       86.11      8.41 o 
   7  11   4       82.72       64.14     10.12 o 
  -7  12   4       11.68       12.60     12.20 o 
  -6  12   4       39.28       50.49     11.45 o 
  -5  12   4       41.93       64.39      9.54 o 
  -4  12   4       43.47       39.55      8.36 o 
  -3  12   4       14.96       19.30      8.13 o 
  -2  12   4       86.11       96.22      7.73 o 
  -1  12   4       88.05       94.59      7.06 o 
   0  12   4     1073.57     1047.45     15.34 o 
   1  12   4       23.11       53.35      7.25 o 
   2  12   4      778.30      801.42     12.11 o 
   3  12   4        2.50       14.41      7.47 o 
   4  12   4        0.05        8.97      7.17 o 
   5  12   4        0.68        8.11      8.06 o 
   6  12   4      227.70      199.11     11.94 o 
  -6  13   4       71.36       69.73     11.77 o 
  -5  13   4       86.16      100.73     11.14 o 
  -4  13   4      266.25      257.47      9.19 o 
  -3  13   4        0.53        3.65      8.26 o 
  -2  13   4        9.54       25.61      7.59 o 
  -1  13   4     1012.94     1010.96     12.37 o 
   0  13   4        0.28       10.50      7.19 o 
   1  13   4      638.15      690.79     18.76 o 
   2  13   4      202.75      203.37      7.77 o 
   3  13   4       43.66       35.17      7.33 o 
   4  13   4        0.99       18.06      8.44 o 
   5  13   4       75.38       69.35      8.66 o 
  -5  14   4       62.27       47.24     11.36 o 
  -4  14   4        0.69        3.11     11.35 o 
  -3  14   4      173.86      183.40      8.80 o 
  -2  14   4       87.98       93.25      8.38 o 
  -1  14   4       57.85       63.62      7.55 o 
   0  14   4      125.58      137.92      8.31 o 
   1  14   4      192.47      188.89      7.58 o 
   2  14   4      124.99      128.75      7.61 o 
   3  14   4      246.27      221.29     10.25 o 
   4  14   4        0.03        0.85      8.04 o 
  -4  15   4      175.81      138.80     11.81 o 
  -3  15   4       38.15       33.10     10.55 o 
  -2  15   4      125.61      128.44     10.28 o 
  -1  15   4       87.55       93.17      9.20 o 
   0  15   4        1.22       19.85      7.41 o 
   1  15   4       61.59       68.05      7.83 o 
   2  15   4      321.19      267.26      8.93 o 
   3  15   4       27.67       48.61      7.91 o 
  -1  16   4       37.34       32.36      9.06 o 
   0  16   4        6.25        9.84      9.41 o 
  -9   0   5       63.95       47.78     19.55 o 
  -7   0   5      132.25      108.61     14.91 o 
  -5   0   5     1240.05     1156.57     17.04 o 
  -3   0   5     2058.20     2231.89     21.94 o 
  -1   0   5     7505.82     7477.44     30.93 o 
   1   0   5      551.90      433.99     16.00 o 
   3   0   5     1881.88     1845.24     17.53 o 
   5   0   5      989.49      967.96     22.49 o 
   7   0   5      487.83      510.90     15.09 o 
   9   0   5      268.13      261.27     19.26 o 
 -10   1   5       17.18       20.84     18.05 o 
  -9   1   5        6.91       22.74     14.46 o 
  -8   1   5      492.39      501.46     11.60 o 
  -7   1   5        0.02        8.27      9.97 o 
  -6   1   5      639.65      646.35     10.89 o 
  -5   1   5        5.26        6.17      9.75 o 
  -4   1   5      252.57      203.55     11.71 o 
  -3   1   5      805.61      810.36     13.39 o 
  -2   1   5       69.74       99.86     11.94 o 
  -1   1   5      106.53      104.42     12.15 o 
   0   1   5      709.99      694.16     13.37 o 
   1   1   5      319.35      335.36     11.32 o 
   2   1   5     1849.86     1665.71     13.48 o 
   3   1   5        7.23       18.55      9.74 o 
   4   1   5     3633.95     3697.44     25.57 o 
   5   1   5       48.63       63.24     11.16 o 
   6   1   5       12.45       28.01     11.34 o 
   7   1   5        3.47       23.29      9.44 o 
   8   1   5      199.35      208.80      9.90 o 
   9   1   5       14.91       18.53      8.01 o 
 -10   2   5       56.28       50.97     15.12 o 
  -9   2   5       59.16       29.77     18.80 o 
  -8   2   5       24.56       16.32     11.39 o 
  -7   2   5       14.83       11.60      9.87 o 
  -6   2   5      290.78      270.93     10.25 o 
  -5   2   5     3310.61     3195.47     17.02 o 
  -4   2   5     2271.90     2027.69     13.27 o 
  -3   2   5       12.28       29.57     10.49 o 
  -2   2   5      579.09      592.55     12.88 o 
  -1   2   5     5501.91     5671.83     25.48 o 
   0   2   5      542.12      512.74     12.27 o 
   1   2   5      407.50      406.43     17.74 o 
   2   2   5        3.81       15.83     10.94 o 
   3   2   5      232.35      210.50     11.02 o 
   4   2   5      336.38      339.06     10.53 o 
   5   2   5      974.66      962.95     18.23 o 
   6   2   5      652.42      654.21     15.13 o 
   7   2   5      201.59      210.53     11.99 o 
   8   2   5       35.36       48.37      9.69 o 
   9   2   5      113.71      115.71      9.38 o 
 -10   3   5        1.97        9.08     16.03 o 
  -9   3   5       37.91       53.98     15.28 o 
  -8   3   5      168.87      151.53     11.06 o 
  -7   3   5        1.95       21.70      9.62 o 
  -6   3   5      306.00      324.65     10.34 o 
  -5   3   5      648.76      621.93     11.25 o 
  -4   3   5      147.11      144.92     10.97 o 
  -3   3   5      925.94      848.97     11.30 o 
  -2   3   5      159.49      179.08     10.18 o 
  -1   3   5      985.97      910.95     12.17 o 
   0   3   5     1260.68     1416.88     12.49 o 
   1   3   5      465.00      469.73     10.89 o 
   2   3   5     2550.13     2558.54     20.34 o 
   3   3   5       28.65       52.95     10.15 o 
   4   3   5     1408.71     1370.65     14.00 o 
   5   3   5      227.93      205.81     10.66 o 
   6   3   5      411.90      412.92     11.52 o 
   7   3   5      813.09      864.82     13.21 o 
   8   3   5       63.56       52.80     13.64 o 
   9   3   5      122.96       92.78      9.17 o 
 -10   4   5       45.17       71.65     16.06 o 
  -9   4   5        0.04        5.85     14.73 o 
  -8   4   5       19.08       24.78     10.73 o 
  -7   4   5       12.41       29.69      9.77 o 
  -6   4   5       27.60       41.72     10.20 o 
  -5   4   5     1585.56     1564.95     12.34 o 
  -4   4   5     1040.52     1056.22     14.96 o 
  -3   4   5        0.92       10.80     10.51 o 
  -2   4   5     1865.03     1808.77     17.50 o 
  -1   4   5     4776.62     4876.69     38.06 o 
   0   4   5     1932.58     1803.01     22.39 o 
   1   4   5     1360.51     1435.35     11.58 o 
   2   4   5      505.35      521.49     11.11 o 
   3   4   5      188.61      205.59     11.19 o 
   4   4   5       17.09       19.72      9.56 o 
   5   4   5       38.93       63.51      9.81 o 
   6   4   5     1147.69     1132.12     13.24 o 
   7   4   5       27.76       12.26     11.10 o 
   8   4   5      413.68      391.83     10.35 o 
   9   4   5        3.28       17.68      8.50 o 
 -10   5   5        6.70        9.67     16.85 o 
  -9   5   5       53.55       50.26     13.96 o 
  -8   5   5       50.94       72.84     10.88 o 
  -7   5   5       39.75       83.10     12.52 o 
  -6   5   5       71.44       77.40      9.43 o 
  -5   5   5      572.36      577.79      9.97 o 
  -4   5   5        7.79        8.58      8.94 o 
  -3   5   5     1932.06     1810.55     15.58 o 
  -2   5   5       32.92       33.70      9.71 o 
  -1   5   5     4277.12     4147.59     63.15 o 
   0   5   5      761.36      791.44     13.49 o 
   1   5   5        8.81       37.95     10.62 o 
   2   5   5      521.62      524.65     11.60 o 
   3   5   5      708.96      708.76     10.81 o 
   4   5   5       42.68       63.63      9.69 o 
   5   5   5      818.15      756.02     18.10 o 
   6   5   5       22.58       15.93     11.37 o 
   7   5   5      773.78      825.33     25.54 o 
   8   5   5       68.12       78.18     10.72 o 
   9   5   5       96.79      103.10      9.72 o 
  -9   6   5       14.78       31.31     14.30 o 
  -8   6   5       54.69       52.46      9.73 o 
  -7   6   5      125.76      139.16     10.17 o 
  -6   6   5       48.32       44.55      9.85 o 
  -5   6   5        9.12       10.98      9.48 o 
  -4   6   5     1304.88     1264.58     16.03 o 
  -3   6   5      265.16      298.56      9.39 o 
  -2   6   5     2251.33     2218.93     17.97 o 
  -1   6   5      154.63      175.98      9.05 o 
   0   6   5      124.66      112.37      9.46 o 
   1   6   5       14.35       17.03      9.28 o 
   2   6   5       15.22       20.66      9.18 o 
   3   6   5      392.51      415.36     10.74 o 
   4   6   5      192.38      225.62     10.43 o 
   5   6   5        5.43        1.78      9.46 o 
   6   6   5      613.00      645.26     29.66 o 
   7   6   5       33.07       36.61     14.82 o 
   8   6   5      209.63      216.47      9.58 o 
   9   6   5        0.04        0.77     10.17 o 
  -9   7   5       16.97       19.42     14.82 o 
  -8   7   5       13.01       18.08     11.60 o 
  -7   7   5        8.97       31.89     10.38 o 
  -6   7   5      228.80      220.04     11.04 o 
  -5   7   5      167.79      172.32      9.89 o 
  -4   7   5      962.17      925.50      9.66 o 
  -3   7   5     1556.84     1499.48     11.87 o 
  -2   7   5     1366.36     1338.11     19.18 o 
  -1   7   5     1587.38     1495.36     15.80 o 
   0   7   5      522.44      481.57      9.91 o 
   1   7   5       67.33       83.65      9.17 o 
   2   7   5      421.10      423.29      9.27 o 
   3   7   5        0.89        9.07      8.88 o 
   4   7   5        4.76       34.04      9.60 o 
   5   7   5      500.55      509.56     22.00 o 
   6   7   5        8.05       25.28     11.33 o 
   7   7   5      194.55      202.04      9.63 o 
   8   7   5        2.01       23.35      9.45 o 
  -9   8   5        6.53       -0.05     25.80 o 
  -8   8   5       19.95       38.31     14.25 o 
  -7   8   5      416.29      411.51     12.53 o 
  -6   8   5       24.52       49.41     11.89 o 
  -5   8   5      106.63      105.30      9.53 o 
  -4   8   5     1167.79     1182.98     10.58 o 
  -3   8   5        0.45        7.94      9.16 o 
  -2   8   5      652.80      697.07      8.83 o 
  -1   8   5      115.09      136.88      9.28 o 
   0   8   5      605.84      563.95     10.07 o 
   1   8   5     1360.20     1280.45     16.87 o 
   2   8   5       41.05       53.99      9.24 o 
   3   8   5     2117.87     2064.07     32.75 o 
   4   8   5      223.03      227.67      8.83 o 
   5   8   5       10.01        7.39     10.46 o 
   6   8   5      756.01      724.84     23.11 o 
   7   8   5        1.76        7.50     10.15 o 
   8   8   5       38.94       40.58     10.59 o 
  -8   9   5       20.88        4.24     12.85 o 
  -7   9   5        3.63        3.14      9.99 o 
  -6   9   5      214.84      205.85     16.62 o 
  -5   9   5      177.68      173.47      9.56 o 
  -4   9   5      415.90      427.63     15.09 o 
  -3   9   5      256.12      250.36      9.36 o 
  -2   9   5      409.58      408.89      8.73 o 
  -1   9   5      270.80      285.10     14.09 o 
   0   9   5       72.80       86.83      8.80 o 
   1   9   5      297.65      290.15      9.26 o 
   2   9   5       71.55      115.83      9.56 o 
   3   9   5        2.37       20.77      9.14 o 
   4   9   5      586.52      628.53     15.61 o 
   5   9   5      361.16      336.31     10.19 o 
   6   9   5      104.17      117.96     10.39 o 
   7   9   5      169.64      189.48     15.34 o 
  -8  10   5        5.13       11.01     29.73 o 
  -7  10   5      114.08      130.68     11.59 o 
  -6  10   5       88.27      109.12     14.65 o 
  -5  10   5       52.57       78.25      9.66 o 
  -4  10   5       95.74      105.34      8.53 o 
  -3  10   5       48.49       56.03      7.66 o 
  -2  10   5        1.40       31.72      8.47 o 
  -1  10   5       25.28       35.13      7.66 o 
   0  10   5       30.46       34.85      7.56 o 
   1  10   5        7.12        3.17      8.53 o 
   2  10   5       90.42       94.70      9.05 o 
   3  10   5      601.97      666.84      9.44 o 
   4  10   5        6.49       11.75      8.09 o 
   5  10   5      390.09      398.09      8.79 o 
   6  10   5      161.49      145.25      9.27 o 
   7  10   5       14.26        7.26     10.43 o 
  -7  11   5        0.09        0.75     20.68 o 
  -6  11   5      151.33      188.86     10.13 o 
  -5  11   5      139.33      129.19      9.51 o 
  -4  11   5      448.55      440.61     16.11 o 
  -3  11   5       27.89       32.19      7.43 o 
  -2  11   5      139.55      137.69      7.63 o 
  -1  11   5        0.84        2.75      7.32 o 
   0  11   5     1617.61     1670.03     18.43 o 
   1  11   5       26.30       45.02      7.46 o 
   2  11   5      669.25      682.86     12.39 o 
   3  11   5        1.39        9.39      7.98 o 
   4  11   5      525.64      464.79      8.81 o 
   5  11   5        1.70        5.80      8.30 o 
   6  11   5       12.35       19.20     10.25 o 
  -6  12   5       23.64       47.87      9.90 o 
  -5  12   5       74.52       83.13     12.15 o 
  -4  12   5       46.28       38.50     11.93 o 
  -3  12   5      222.78      210.38      8.20 o 
  -2  12   5       10.33       27.31      7.19 o 
  -1  12   5     1010.56      975.00     20.08 o 
   0  12   5       59.44       67.29      7.16 o 
   1  12   5      401.04      419.32      7.99 o 
   2  12   5       62.76       78.55      7.49 o 
   3  12   5     1130.95     1130.91     27.19 o 
   4  12   5        3.37        9.21      7.03 o 
   5  12   5       27.83       33.43      8.56 o 
   6  12   5       14.89       16.92      8.78 o 
  -6  13   5       60.27       74.11     11.97 o 
  -5  13   5       63.67       81.79     10.07 o 
  -4  13   5      212.01      218.11      9.92 o 
  -3  13   5        1.78       15.55      7.74 o 
  -2  13   5       81.20       93.66      7.76 o 
  -1  13   5       10.50       12.65      7.46 o 
   0  13   5      379.71      402.47     12.55 o 
   1  13   5       84.48       96.71      7.66 o 
   2  13   5      135.27      153.08      7.39 o 
   3  13   5       10.30       23.11      7.52 o 
   4  13   5       23.61       21.12      7.16 o 
   5  13   5        2.49        7.57      7.37 o 
  -5  14   5       30.20       52.63     11.63 o 
  -4  14   5       73.33       92.96     11.06 o 
  -3  14   5        2.70       11.11      8.37 o 
  -2  14   5      144.13      158.78      7.98 o 
  -1  14   5        4.04       20.35      7.11 o 
   0  14   5       98.24      100.79      8.71 o 
   1  14   5      370.56      356.95      9.28 o 
   2  14   5        0.21       13.60      7.54 o 
   3  14   5       42.74       57.53      7.81 o 
   4  14   5       13.70       16.34      8.04 o 
  -3  15   5      354.88      311.01     11.55 o 
  -2  15   5        0.93       22.94      8.75 o 
  -1  15   5      263.31      250.19      8.14 o 
   0  15   5       29.33       42.76      7.72 o 
   1  15   5        9.16       12.47      7.47 o 
   2  15   5       12.21       11.86      7.60 o 
 -10   0   6       17.24       31.17     22.56 o 
  -8   0   6       12.07       23.80     15.22 o 
  -6   0   6        5.35       17.50     13.98 o 
  -4   0   6     5888.52     5890.65     25.52 o 
  -2   0   6     1044.98      888.02     17.86 o 
   0   0   6     1116.41     1234.44     43.64 o 
   2   0   6     1681.98     1717.38     20.95 o 
   4   0   6     4945.37     5092.29     28.03 o 
   6   0   6     3910.05     3824.56     32.81 o 
   8   0   6       32.57       14.88     14.12 o 
 -10   1   6       13.28       28.71     14.64 o 
  -9   1   6        4.73        4.78     15.43 o 
  -8   1   6       11.10        7.66      9.97 o 
  -7   1   6      300.01      287.04     10.28 o 
  -6   1   6      235.84      200.07      9.96 o 
  -5   1   6      234.91      229.09     10.86 o 
  -4   1   6      120.48      134.19     10.81 o 
  -3   1   6      245.18      267.07     12.25 o 
  -2   1   6       19.15        9.05     10.29 o 
  -1   1   6     1153.25     1121.04     12.70 o 
   0   1   6      129.10      154.94     10.47 o 
   1   1   6      280.75      309.74     10.98 o 
   2   1   6      176.72      188.43     10.10 o 
   3   1   6     5724.29     5788.66     47.71 o 
   4   1   6       12.83       37.04     11.31 o 
   5   1   6     2751.40     2818.67     39.70 o 
   6   1   6      576.14      586.03     11.84 o 
   7   1   6       90.43       88.77     10.36 o 
   8   1   6       95.18      108.60     12.34 o 
   9   1   6       28.92       37.68     10.21 o 
 -10   2   6        3.69        9.79     14.78 o 
  -9   2   6       34.79       51.11     11.28 o 
  -8   2   6       11.81       22.66     10.22 o 
  -7   2   6       47.77       40.26      9.34 o 
  -6   2   6      141.60      153.33      9.41 o 
  -5   2   6        8.68       16.02      9.78 o 
  -4   2   6     2498.54     2357.33     13.77 o 
  -3   2   6        0.62        5.64     11.03 o 
  -2   2   6       78.99       76.75     10.34 o 
  -1   2   6      415.64      423.72     11.66 o 
   0   2   6     3621.51     3780.32     30.33 o 
   1   2   6      256.23      238.91     10.06 o 
   2   2   6      186.85      176.97      9.84 o 
   3   2   6      241.31      228.58      9.44 o 
   4   2   6     1003.53     1021.63     21.92 o 
   5   2   6      274.55      266.46     11.46 o 
   6   2   6      123.62      115.51     10.81 o 
   7   2   6      372.99      384.31     11.05 o 
   8   2   6       15.03       31.29      9.08 o 
   9   2   6       46.54       34.10     10.60 o 
 -10   3   6       37.52       40.57     16.34 o 
  -9   3   6       20.74       25.26     11.99 o 
  -8   3   6       45.73       65.38      9.66 o 
  -7   3   6      648.00      616.95     10.72 o 
  -6   3   6       90.19       89.18      9.07 o 
  -5   3   6       46.13       54.27      9.25 o 
  -4   3   6       19.41       15.00      9.43 o 
  -3   3   6      549.82      540.59     10.47 o 
  -2   3   6      171.58      155.32      9.40 o 
  -1   3   6      305.89      291.04     10.10 o 
   0   3   6     5757.50     5923.33     47.02 o 
   1   3   6       78.79       87.53      8.83 o 
   2   3   6      409.68      388.78     14.28 o 
   3   3   6      716.01      674.06     17.73 o 
   4   3   6      882.22      909.03     11.10 o 
   5   3   6      341.89      355.21     10.45 o 
   6   3   6      302.43      288.29     11.14 o 
   7   3   6       28.80       34.59     10.84 o 
   8   3   6      361.42      393.03     12.36 o 
   9   3   6        2.63       -7.11      8.92 o 
  -9   4   6       99.28       88.42     11.42 o 
  -8   4   6        0.43       15.25      9.79 o 
  -7   4   6      288.36      305.74     10.05 o 
  -6   4   6       57.78       62.12      9.67 o 
  -5   4   6        9.85        6.01      9.19 o 
  -4   4   6     1161.80     1109.78     11.99 o 
  -3   4   6      171.07      186.48     10.65 o 
  -2   4   6      343.34      356.69     10.55 o 
  -1   4   6     1716.95     1744.19     49.04 o 
   0   4   6       34.00       58.13      8.99 o 
   1   4   6     3254.46     3354.54     57.13 o 
   2   4   6       18.59       21.57     10.48 o 
   3   4   6      482.35      480.55     10.72 o 
   4   4   6       97.73      105.60      9.24 o 
   5   4   6       54.02       87.48     10.00 o 
   6   4   6      478.59      479.75     11.98 o 
   7   4   6      897.64      904.26     12.48 o 
   8   4   6       60.04       71.20     10.96 o 
   9   4   6      145.68      138.83     10.06 o 
  -9   5   6        0.46       11.70     10.99 o 
  -8   5   6      124.78      117.69     10.95 o 
  -7   5   6       18.63       28.73      9.29 o 
  -6   5   6       73.26       77.31      9.85 o 
  -5   5   6       20.31       22.23      9.10 o 
  -4   5   6        1.38       19.41     10.07 o 
  -3   5   6      158.65      166.33     10.19 o 
  -2   5   6     1765.19     1678.68     17.11 o 
  -1   5   6     1614.08     1591.83     17.37 o 
   0   5   6     4535.92     4424.88     62.96 o 
   1   5   6      476.12      531.50      9.58 o 
   2   5   6      492.62      486.94     10.18 o 
   3   5   6      199.98      187.54      9.63 o 
   4   5   6       40.45       64.41     10.02 o 
   5   5   6       36.79       58.33      9.89 o 
   6   5   6      140.84      133.68     10.35 o 
   7   5   6        2.22       17.54     17.42 o 
   8   5   6      357.62      361.82     11.74 o 
  -9   6   6      131.20      124.15     10.47 o 
  -8   6   6        2.27        9.77     10.09 o 
  -7   6   6       81.47      106.70     10.14 o 
  -6   6   6       35.04       29.79      9.70 o 
  -5   6   6       39.04       57.76      8.78 o 
  -4   6   6      246.52      267.04      9.00 o 
  -3   6   6      546.85      608.76     10.40 o 
  -2   6   6      112.12      130.45      9.69 o 
  -1   6   6     2851.70     2873.52     37.32 o 
   0   6   6      451.00      482.36     10.90 o 
   1   6   6     2348.50     2261.77     17.88 o 
   2   6   6      190.25      208.84     10.20 o 
   3   6   6      410.47      401.15      9.83 o 
   4   6   6      308.49      340.04     10.38 o 
   5   6   6       53.36       85.45      8.65 o 
   6   6   6       29.81       21.33     11.20 o 
   7   6   6      647.74      595.98     20.73 o 
   8   6   6       67.95       62.98      9.31 o 
  -9   7   6        3.16      -11.99     19.21 o 
  -8   7   6       97.24      111.16     12.00 o 
  -7   7   6        5.50        1.52      9.96 o 
  -6   7   6        0.62       18.05     10.16 o 
  -5   7   6      170.38      171.94      9.59 o 
  -4   7   6        0.28       19.11      8.46 o 
  -3   7   6      346.27      333.67      9.92 o 
  -2   7   6      213.36      202.93      9.80 o 
  -1   7   6       23.15       41.69     10.41 o 
   0   7   6      973.22      978.69     11.51 o 
   1   7   6      226.14      237.41     10.25 o 
   2   7   6     1355.85     1275.31     20.02 o 
   3   7   6        2.44       12.26      9.40 o 
   4   7   6       26.78       49.46      9.84 o 
   5   7   6      126.91      132.35     10.13 o 
   6   7   6      530.57      497.47     12.40 o 
   7   7   6      102.80      103.61     11.54 o 
   8   7   6      242.30      228.85     14.10 o 
  -8   8   6      136.08      131.53     11.69 o 
  -7   8   6        7.21      -11.20     11.20 o 
  -6   8   6      110.36      104.77     10.01 o 
  -5   8   6        0.69        1.98      9.48 o 
  -4   8   6       25.80       29.53      9.43 o 
  -3   8   6       32.83       66.88      9.25 o 
  -2   8   6       45.55       42.03      8.57 o 
  -1   8   6      423.02      414.24      9.29 o 
   0   8   6      699.71      705.99      9.86 o 
   1   8   6      244.70      271.04      9.16 o 
   2   8   6      858.00      838.41     24.18 o 
   3   8   6      164.64      185.38     10.60 o 
   4   8   6      182.17      227.31     10.24 o 
   5   8   6        7.18        8.86      9.61 o 
   6   8   6      212.69      225.79     12.16 o 
   7   8   6      157.02      141.16     11.38 o 
   8   8   6        6.67       25.54     10.43 o 
  -8   9   6        0.49        1.80     11.56 o 
  -7   9   6       22.81       13.66     10.94 o 
  -6   9   6       15.00       -3.85     10.70 o 
  -5   9   6      319.95      344.02     10.13 o 
  -4   9   6        5.90       11.91      8.51 o 
  -3   9   6      580.88      577.81     13.72 o 
  -2   9   6       96.55       94.80      8.18 o 
  -1   9   6        6.70       14.00      8.72 o 
   0   9   6     1496.75     1457.09     15.28 o 
   1   9   6      217.41      244.38     12.45 o 
   2   9   6       32.53       49.70      8.74 o 
   3   9   6     1346.20     1429.25     18.50 o 
   4   9   6       80.27       79.51      9.46 o 
   5   9   6      411.73      408.29     14.90 o 
   6   9   6       44.92       34.34      9.16 o 
   7   9   6       66.08       54.52     10.47 o 
  -7  10   6        0.59       13.19      9.69 o 
  -6  10   6      202.06      205.78      9.94 o 
  -5  10   6       14.25       20.63      9.74 o 
  -4  10   6       92.27       93.37      8.02 o 
  -3  10   6       88.82      102.56      7.47 o 
  -2  10   6      505.50      474.51     11.67 o 
  -1  10   6       27.18       21.36      7.90 o 
   0  10   6        0.17       20.87      8.65 o 
   1  10   6      314.44      352.57      9.92 o 
   2  10   6      476.29      509.91     12.83 o 
   3  10   6        2.60        2.09      8.37 o 
   4  10   6     2699.13     2694.32     60.70 o 
   5  10   6        0.06        6.52      8.09 o 
   6  10   6      111.90      128.71     10.39 o 
   7  10   6      168.72      135.10     10.05 o 
  -7  11   6       25.71       26.56     11.22 o 
  -6  11   6        9.53       21.02     10.00 o 
  -5  11   6      144.90      151.32     10.09 o 
  -4  11   6       40.73       41.10      7.84 o 
  -3  11   6      723.06      733.11     14.29 o 
  -2  11   6       93.83      106.27      7.84 o 
  -1  11   6        0.42        9.63      7.78 o 
   0  11   6        0.90       -1.48      7.00 o 
   1  11   6      118.83      104.17      9.53 o 
   2  11   6        0.66       -8.30      8.39 o 
   3  11   6      421.80      428.69     11.17 o 
   4  11   6       10.31       17.11      8.20 o 
   5  11   6      668.32      633.48     15.39 o 
   6  11   6       13.68       22.70     17.47 o 
  -6  12   6       88.43       77.35     10.79 o 
  -5  12   6       75.11       80.00      9.75 o 
  -4  12   6      150.82      148.76      8.45 o 
  -3  12   6       77.87       82.89      7.53 o 
  -2  12   6       63.40       82.07      7.57 o 
  -1  12   6        5.21        9.74      7.19 o 
   0  12   6       90.65      121.31      7.26 o 
   1  12   6       98.78      102.58      7.60 o 
   2  12   6       33.29       33.78      7.33 o 
   3  12   6       52.80       59.11      8.24 o 
   4  12   6      567.41      566.21     11.18 o 
   5  12   6        1.85       13.78      8.93 o 
  -5  13   6      128.26      136.81     10.33 o 
  -4  13   6        0.08       10.91      9.73 o 
  -3  13   6      240.94      228.26      8.16 o 
  -2  13   6       45.96       49.23      7.17 o 
  -1  13   6        8.05       12.26      7.04 o 
   0  13   6      340.93      365.79     11.43 o 
   1  13   6      165.28      186.91      7.58 o 
   2  13   6      127.36      134.85      7.43 o 
   3  13   6       47.65       44.19      7.65 o 
   4  13   6       23.57       27.30      7.57 o 
  -4  14   6       40.42       34.96      8.39 o 
  -3  14   6       27.54       37.39      7.75 o 
  -2  14   6       77.75       72.92      7.80 o 
  -1  14   6      243.48      248.60      7.65 o 
   0  14   6       14.22       15.34      7.55 o 
   1  14   6      322.56      296.46      8.00 o 
   2  14   6      125.44       99.38      7.67 o 
   3  14   6       31.68       18.21      7.75 o 
  -2  15   6       97.61       99.68      8.13 o 
  -1  15   6        0.31       11.05      7.54 o 
   0  15   6      101.64      112.53      7.88 o 
   1  15   6      107.81      108.04      7.19 o 
  -9   0   7       18.40       22.15     14.53 o 
  -7   0   7       81.32       97.76     14.57 o 
  -5   0   7      187.36      179.05     20.81 o 
  -3   0   7     4008.28     3935.68     22.67 o 
  -1   0   7      971.71      886.54     18.28 o 
   1   0   7      629.16      606.41     16.46 o 
   3   0   7      794.06      790.21     21.98 o 
   5   0   7       30.73       13.74     18.46 o 
   7   0   7      177.75      182.51     13.34 o 
   9   0   7        2.66        8.57     13.68 o 
 -10   1   7       72.04       75.36     14.52 o 
  -9   1   7        1.05        4.67      9.44 o 
  -8   1   7        0.25       11.42      9.77 o 
  -7   1   7        6.39        4.62      9.40 o 
  -6   1   7      391.10      349.41     10.30 o 
  -5   1   7      149.54      136.27     10.11 o 
  -4   1   7       12.02       19.01     10.17 o 
  -3   1   7       29.91        1.99     10.80 o 
  -2   1   7     2188.74     2194.63     13.63 o 
  -1   1   7        2.74       71.06     25.71 o 
   0   1   7     6014.97     6179.88     28.84 o 
   1   1   7      921.08      956.82     16.76 o 
   2   1   7       71.75       78.76      9.33 o 
   3   1   7      205.90      241.27     10.35 o 
   4   1   7     3325.41     3439.68     14.07 o 
   5   1   7      619.53      612.47     11.81 o 
   6   1   7      343.34      354.61     11.64 o 
   7   1   7       27.47       32.75     10.59 o 
   8   1   7      130.35      133.88     12.54 o 
   9   1   7        0.18        0.59      9.92 o 
  -9   2   7       30.78       62.50     10.29 o 
  -8   2   7       18.45       34.65      8.93 o 
  -7   2   7       18.48       46.21      9.35 o 
  -6   2   7      294.91      313.77      9.51 o 
  -5   2   7        1.21        7.28      8.62 o 
  -4   2   7      190.17      196.22      9.44 o 
  -3   2   7     3472.55     3334.11     20.69 o 
  -2   2   7      298.34      315.78     11.15 o 
  -1   2   7     1641.18     1636.47     19.11 o 
   0   2   7      700.22      677.46     11.52 o 
   1   2   7      472.77      543.84     10.91 o 
   2   2   7     1373.52     1484.62     15.40 o 
   3   2   7      595.37      576.32     10.61 o 
   4   2   7     2495.28     2392.84     26.88 o 
   5   2   7     1208.39     1180.31     19.61 o 
   6   2   7      486.26      490.90     10.87 o 
   7   2   7      990.73      978.23     13.10 o 
   8   2   7      105.79      125.61     11.44 o 
  -9   3   7        4.75       -9.09     10.75 o 
  -8   3   7        9.96        7.54      9.52 o 
  -7   3   7      128.31      142.93      9.50 o 
  -6   3   7        0.26        9.05      9.12 o 
  -5   3   7      158.36      175.41     10.22 o 
  -4   3   7       23.68       35.24      9.29 o 
  -3   3   7      718.89      723.44     10.08 o 
  -2   3   7     1117.93     1075.70     13.66 o 
  -1   3   7       69.68       81.86      9.46 o 
   0   3   7     1070.49     1035.70     20.98 o 
   1   3   7     1963.42     1821.90     10.91 o 
   2   3   7       44.85       56.94      8.70 o 
   3   3   7     1589.99     1516.91     18.07 o 
   4   3   7      454.18      439.59      9.68 o 
   5   3   7       54.97       78.97     11.70 o 
   6   3   7      605.50      619.06     18.48 o 
   7   3   7      221.77      235.48     11.07 o 
   8   3   7      105.79       93.84     11.06 o 
  -9   4   7        6.21        9.16     11.25 o 
  -8   4   7      113.08      105.44      9.88 o 
  -7   4   7       68.59       74.31      9.43 o 
  -6   4   7       54.59       57.81      8.43 o 
  -5   4   7        0.16        7.04      9.56 o 
  -4   4   7      480.45      511.83     10.08 o 
  -3   4   7     1847.21     1824.41     16.91 o 
  -2   4   7       74.67       85.82      8.89 o 
  -1   4   7       71.46       83.05      8.62 o 
   0   4   7     2358.51     2347.76     24.25 o 
   1   4   7      527.40      578.65      9.66 o 
   2   4   7     2598.35     2513.89     29.63 o 
   3   4   7       13.69       37.38      9.57 o 
   4   4   7       31.75       45.83     10.23 o 
   5   4   7       51.40       55.53      9.14 o 
   6   4   7      251.27      239.94     11.02 o 
   7   4   7      178.70      204.90     17.01 o 
   8   4   7      164.11      161.12     11.40 o 
  -9   5   7       49.45       63.07     11.43 o 
  -8   5   7       35.05       36.90      9.72 o 
  -7   5   7      238.51      240.28      9.57 o 
  -6   5   7      126.85      130.85      8.82 o 
  -5   5   7      132.95      125.59      8.62 o 
  -4   5   7      156.46      174.96      8.95 o 
  -3   5   7      262.78      270.07      9.61 o 
  -2   5   7       66.13       81.82      9.38 o 
  -1   5   7     1393.64     1354.43     11.10 o 
   0   5   7      278.24      282.75      9.84 o 
   1   5   7     3340.03     3329.56     30.19 o 
   2   5   7      134.53      148.73     10.29 o 
   3   5   7      513.94      526.36     10.43 o 
   4   5   7        1.18       13.61      8.94 o 
   5   5   7      158.29      201.37     12.10 o 
   6   5   7        5.68       21.18     11.42 o 
   7   5   7       18.27       32.70     11.31 o 
   8   5   7        4.80        2.86     12.00 o 
  -9   6   7        3.86       24.37     11.45 o 
  -8   6   7      138.32      142.61     13.22 o 
  -7   6   7        9.25       15.32      9.61 o 
  -6   6   7      287.38      307.21      8.87 o 
  -5   6   7        2.66       17.31      8.61 o 
  -4   6   7      178.73      193.50     10.03 o 
  -3   6   7       90.23      118.29      9.51 o 
  -2   6   7       51.46       52.28      8.84 o 
  -1   6   7      334.56      343.54     10.39 o 
   0   6   7     2644.75     2592.24     27.56 o 
   1   6   7       31.65       30.20      9.15 o 
   2   6   7      763.10      844.76     18.99 o 
   3   6   7      155.31      151.04     10.16 o 
   4   6   7      506.07      512.65      9.55 o 
   5   6   7      416.14      428.37     11.04 o 
   6   6   7       12.96       12.09     11.17 o 
   7   6   7        1.90       29.27     11.38 o 
   8   6   7       62.69       63.44     18.85 o 
  -8   7   7        9.55       17.18     10.94 o 
  -7   7   7       68.10       71.91      9.43 o 
  -6   7   7      110.10      125.84      8.32 o 
  -5   7   7      231.84      234.36      8.77 o 
  -4   7   7      382.48      335.14      9.07 o 
  -3   7   7      771.94      770.62     11.30 o 
  -2   7   7      145.78      147.48      9.52 o 
  -1   7   7     1071.38     1078.57     17.81 o 
   0   7   7       26.53       39.23      9.70 o 
   1   7   7     3313.56     3218.57     55.35 o 
   2   7   7        3.09       20.21      9.13 o 
   3   7   7      436.81      450.82      9.89 o 
   4   7   7        2.35       12.21      9.06 o 
   5   7   7      175.41      180.37      9.40 o 
   6   7   7       89.43      101.41      9.35 o 
   7   7   7       12.07        8.03     11.50 o 
  -8   8   7       34.71       38.78     10.81 o 
  -7   8   7        3.16       -0.21     11.09 o 
  -6   8   7       37.87       50.25      9.78 o 
  -5   8   7       56.64       63.18      8.44 o 
  -4   8   7      254.66      297.58     10.27 o 
  -3   8   7      180.77      187.43      9.90 o 
  -2   8   7       58.46       60.64     10.22 o 
  -1   8   7      691.95      680.91     11.71 o 
   0   8   7      253.44      249.47      9.87 o 
   1   8   7      182.72      194.83     11.01 o 
   2   8   7     1506.54     1587.82     24.75 o 
   3   8   7       65.77       79.57      9.38 o 
   4   8   7      562.60      498.36     12.91 o 
   5   8   7      130.11      137.08      9.20 o 
   6   8   7        6.55       21.11     10.21 o 
   7   8   7       40.75       40.52     11.46 o 
  -8   9   7        0.40       29.05     11.59 o 
  -7   9   7       13.45       40.56     17.60 o 
  -6   9   7        3.36        2.54      9.73 o 
  -5   9   7        2.41       10.47      9.37 o 
  -4   9   7      479.65      474.75     13.49 o 
  -3   9   7      178.13      185.33      9.04 o 
  -2   9   7     1207.42     1184.71     18.38 o 
  -1   9   7      122.76      122.57     10.03 o 
   0   9   7      649.35      639.51     16.64 o 
   1   9   7       72.54       81.78      8.97 o 
   2   9   7       85.00      109.39      9.85 o 
   3   9   7      494.78      437.70     10.22 o 
   4   9   7      300.35      261.88     10.42 o 
   5   9   7       18.59       27.01      9.26 o 
   6   9   7      195.19      178.93     11.02 o 
   7   9   7       29.02       29.86     10.24 o 
  -7  10   7       52.89       34.29     10.49 o 
  -6  10   7       23.44       40.48     15.08 o 
  -5  10   7       36.72       41.15      9.25 o 
  -4  10   7        0.10       10.15      9.01 o 
  -3  10   7      269.57      283.37     10.19 o 
  -2  10   7       97.31      104.47      7.93 o 
  -1  10   7     1067.08     1070.34     22.53 o 
   0  10   7       23.33       33.76      8.39 o 
   1  10   7      580.26      610.47     11.49 o 
   2  10   7      132.81      141.09     19.60 o 
   3  10   7      754.48      736.79     29.87 o 
   4  10   7        0.75       21.11     14.88 o 
   5  10   7      531.65      577.34     13.19 o 
   6  10   7        0.09       -1.50      9.48 o 
  -6  11   7        0.08       -3.00     10.22 o 
  -5  11   7       18.61       35.34     10.28 o 
  -4  11   7      196.08      202.49      9.11 o 
  -3  11   7      170.66      160.24      8.05 o 
  -2  11   7      832.80      853.72     16.00 o 
  -1  11   7       41.70       41.66      8.44 o 
   0  11   7       83.59      102.20      7.89 o 
   1  11   7       41.15       40.66      8.41 o 
   2  11   7       10.79       11.42     13.41 o 
   3  11   7       48.80       77.33     10.93 o 
   4  11   7      449.56      430.68     13.20 o 
   5  11   7        0.96       12.95      8.77 o 
  -6  12   7        7.27       -0.39     12.95 o 
  -5  12   7        4.28        1.02     10.14 o 
  -4  12   7       36.84       35.69      7.74 o 
  -3  12   7       10.22       21.64      7.90 o 
  -2  12   7       15.40       33.94      7.87 o 
  -1  12   7      532.60      530.19     15.93 o 
   0  12   7      233.58      252.88      9.54 o 
   1  12   7      144.71      151.25      8.23 o 
   2  12   7      198.12      186.81      8.27 o 
   3  12   7       77.29      104.71     11.13 o 
   4  12   7       18.55       29.14      9.34 o 
   5  12   7      174.59      162.58     15.18 o 
  -5  13   7       89.76       73.90     11.48 o 
  -4  13   7       86.78       94.26      8.27 o 
  -3  13   7       37.08       40.76      7.85 o 
  -2  13   7      243.69      253.49     11.17 o 
  -1  13   7        1.36       17.91      7.40 o 
   0  13   7      101.17      101.11      7.31 o 
   1  13   7      260.16      252.37      9.72 o 
   2  13   7        0.24       19.19      7.30 o 
   3  13   7      161.19      158.41      7.31 o 
   4  13   7      146.53      138.37      8.38 o 
  -3  14   7      167.46      144.28      8.23 o 
  -2  14   7        4.52        9.32      7.41 o 
  -1  14   7      106.52      104.66      7.27 o 
   0  14   7      209.78      198.27      9.35 o 
   1  14   7       16.79       27.45      7.15 o 
   2  14   7       86.04       57.00      6.94 o 
  -8   0   8      124.10      163.67     14.04 o 
  -6   0   8      141.31      182.95     13.77 o 
  -4   0   8       51.67       46.23     13.79 o 
  -2   0   8     1251.56     1190.91     47.13 o 
   0   0   8     1635.91     1575.80     16.63 o 
   2   0   8      685.61      709.98     15.39 o 
   4   0   8     1756.47     1746.92     23.96 o 
   6   0   8      104.69      100.69     18.39 o 
   8   0   8      281.75      237.81     15.69 o 
  -9   1   8       71.15       56.53     10.22 o 
  -8   1   8        0.57       17.89      9.28 o 
  -7   1   8       53.86       73.52      9.37 o 
  -6   1   8      101.30      107.59      9.13 o 
  -5   1   8       11.74       13.33      9.47 o 
  -4   1   8      101.83      117.92     10.27 o 
  -3   1   8        1.46       -3.81      9.99 o 
  -2   1   8     1857.17     1980.60     12.73 o 
  -1   1   8     1591.81     1666.26     12.21 o 
   0   1   8      359.10      355.43      9.73 o 
   1   1   8     3714.61     3557.17     23.36 o 
   2   1   8      704.91      703.95     10.38 o 
   3   1   8        1.73        6.59      9.91 o 
   4   1   8     1627.95     1646.54     14.48 o 
   5   1   8      147.96      152.93      9.39 o 
   6   1   8       18.91       35.23     10.47 o 
   7   1   8      108.35      121.75     11.20 o 
   8   1   8        4.72       14.43      9.49 o 
  -9   2   8       17.90       41.20     10.72 o 
  -8   2   8      192.14      187.20      9.72 o 
  -7   2   8       95.50      101.67      9.19 o 
  -6   2   8      501.04      488.84     11.62 o 
  -5   2   8       88.56      112.42      9.28 o 
  -4   2   8      151.46      173.35     10.44 o 
  -3   2   8      375.60      356.57     16.92 o 
  -2   2   8     3535.84     3479.63     38.61 o 
  -1   2   8      319.81      323.59     10.44 o 
   0   2   8      802.84      788.59     11.35 o 
   1   2   8     1138.88     1203.49     18.87 o 
   2   2   8      943.69      961.16     10.69 o 
   3   2   8      717.23      774.49     18.13 o 
   4   2   8      167.66      151.02     10.10 o 
   5   2   8       39.48       56.44      9.20 o 
   6   2   8       11.73       20.35     11.44 o 
   7   2   8        0.41       -3.84      9.94 o 
   8   2   8      387.82      355.43     10.97 o 
  -9   3   8      133.00      134.57     10.76 o 
  -8   3   8       25.18       32.30      9.52 o 
  -7   3   8       16.21       27.39      8.59 o 
  -6   3   8      185.49      198.89      9.89 o 
  -5   3   8       61.44       48.16      8.99 o 
  -4   3   8      291.70      267.60      9.70 o 
  -3   3   8        2.97       17.38      8.69 o 
  -2   3   8      193.25      190.82      9.25 o 
  -1   3   8     1407.81     1478.05     14.41 o 
   0   3   8      329.43      362.83     11.29 o 
   1   3   8     1717.20     1677.63     13.16 o 
   2   3   8     1413.47     1438.79     12.96 o 
   3   3   8        2.46        7.38      8.13 o 
   4   3   8       73.51       64.96      8.59 o 
   5   3   8      185.18      214.67     10.11 o 
   6   3   8       48.30       71.32     10.22 o 
   7   3   8       48.78       50.04     10.97 o 
   8   3   8        2.18       27.90     14.27 o 
  -9   4   8        0.11        0.71      9.95 o 
  -8   4   8       29.75       46.89      9.43 o 
  -7   4   8       95.65       82.85      9.53 o 
  -6   4   8      120.70      133.05      9.00 o 
  -5   4   8      584.06      587.81     10.53 o 
  -4   4   8      262.11      267.21      9.58 o 
  -3   4   8      341.61      350.91      9.96 o 
  -2   4   8      796.90      762.68     15.28 o 
  -1   4   8      111.15      115.95      8.99 o 
   0   4   8        9.67       11.91      8.39 o 
   1   4   8      533.21      556.73      8.71 o 
   2   4   8      130.89      119.14      8.88 o 
   3   4   8      380.38      407.99     11.15 o 
   4   4   8      117.41      110.07      9.45 o 
   5   4   8      945.46      948.41     10.55 o 
   6   4   8        2.17       23.91      9.40 o 
   7   4   8       72.81       87.86     10.80 o 
   8   4   8       38.54       50.71     11.25 o 
  -9   5   8        0.33       12.92      9.60 o 
  -8   5   8        1.29        4.05      9.60 o 
  -7   5   8        0.61       16.93      9.22 o 
  -6   5   8      218.24      229.38      8.60 o 
  -5   5   8       36.42       41.19      8.81 o 
  -4   5   8      922.60      885.68     15.00 o 
  -3   5   8       61.87       65.37      9.26 o 
  -2   5   8      964.50      933.10     14.63 o 
  -1   5   8      121.32      117.95      8.20 o 
   0   5   8       82.92       80.53      8.01 o 
   1   5   8      117.76      108.92      8.04 o 
   2   5   8      199.91      215.63      9.22 o 
   3   5   8        6.74       12.73     10.26 o 
   4   5   8      629.38      646.89     12.94 o 
   5   5   8        1.72        8.75      8.73 o 
   6   5   8      833.51      839.65     16.00 o 
   7   5   8       23.74       18.02      9.43 o 
  -8   6   8        3.52       11.22      9.87 o 
  -7   6   8      105.60       88.21      9.72 o 
  -6   6   8        6.13        1.95      8.52 o 
  -5   6   8      398.19      439.56      9.47 o 
  -4   6   8      104.60      109.97      8.75 o 
  -3   6   8     1637.41     1668.21     11.04 o 
  -2   6   8       34.02       30.02      8.37 o 
  -1   6   8      175.86      188.83      9.08 o 
   0   6   8      105.08      105.53      8.71 o 
   1   6   8       55.17       64.88      8.60 o 
   2   6   8        7.22       15.12      9.47 o 
   3   6   8      793.59      781.35     10.11 o 
   4   6   8       38.50       40.73      8.86 o 
   5   6   8      635.63      629.68     18.30 o 
   6   6   8        0.02       15.31     10.41 o 
   7   6   8      246.52      212.02     12.19 o 
  -8   7   8        0.78        8.36      9.95 o 
  -7   7   8      149.69      144.30      8.94 o 
  -6   7   8      195.56      207.76      8.53 o 
  -5   7   8        1.68       18.81      8.14 o 
  -4   7   8      319.17      291.24      9.21 o 
  -3   7   8      920.95      880.03     10.30 o 
  -2   7   8      690.78      687.59      9.90 o 
  -1   7   8      581.85      590.00      9.67 o 
   0   7   8      885.48      923.55     15.68 o 
   1   7   8       20.10       13.78      9.55 o 
   2   7   8      100.12       67.88      8.49 o 
   3   7   8        3.10       33.23      9.53 o 
   4   7   8      868.34      829.48     24.32 o 
   5   7   8        9.40       12.43      9.19 o 
   6   7   8      118.98      129.09      9.19 o 
   7   7   8       37.09       25.63     11.62 o 
  -8   8   8       19.14       22.45     11.16 o 
  -7   8   8       64.03       69.93      9.69 o 
  -6   8   8       10.13       16.07      8.42 o 
  -5   8   8      169.55      180.52      8.76 o 
  -4   8   8        8.06        2.06      9.10 o 
  -3   8   8       71.79       91.50     10.05 o 
  -2   8   8       14.02       13.82      8.74 o 
  -1   8   8      112.35      128.58      9.09 o 
   0   8   8     1262.10     1250.75     31.58 o 
   1   8   8      751.92      805.75     10.00 o 
   2   8   8       89.51      106.58      9.40 o 
   3   8   8      332.72      363.65     12.22 o 
   4   8   8       69.44       71.68     10.02 o 
   5   8   8      152.43      144.02      9.81 o 
   6   8   8       38.85       25.96     10.29 o 
  -7   9   8       97.32       99.65     11.83 o 
  -6   9   8       28.21       31.69      8.47 o 
  -5   9   8       90.90      115.21      8.87 o 
  -4   9   8       88.15       81.32      8.71 o 
  -3   9   8      585.33      585.94     11.15 o 
  -2   9   8      168.99      182.75      9.92 o 
  -1   9   8      166.47      197.94      9.89 o 
   0   9   8        1.35       17.05      9.77 o 
   1   9   8      213.23      215.50     13.93 o 
   2   9   8     1321.36     1221.83     20.61 o 
   3   9   8       42.01       31.22      8.81 o 
   4   9   8       42.95       45.04     10.03 o 
   5   9   8       57.17       74.03     10.16 o 
   6   9   8        4.90       -3.57      9.65 o 
  -7  10   8       10.13       43.91     15.17 o 
  -6  10   8       12.46       33.38      9.93 o 
  -5  10   8        0.49       -4.41      9.08 o 
  -4  10   8        1.82       14.11      8.59 o 
  -3  10   8        0.25       14.76      8.54 o 
  -2  10   8      342.42      321.26     20.09 o 
  -1  10   8      294.17      302.81     10.88 o 
   0  10   8      652.09      660.16     22.81 o 
   1  10   8        0.31       -6.93      9.51 o 
   2  10   8      407.36      383.19     11.87 o 
   3  10   8      186.50      223.12      9.27 o 
   4  10   8       10.95       28.91      9.70 o 
   5  10   8        5.13       11.64      9.65 o 
  -6  11   8        0.50      -10.12     10.32 o 
  -5  11   8       19.12       22.90      9.10 o 
  -4  11   8       84.41       65.74      9.26 o 
  -3  11   8      112.15      119.54      8.48 o 
  -2  11   8       75.40       88.39      8.65 o 
  -1  11   8      554.73      575.42     13.31 o 
   0  11   8       63.82       57.18      9.40 o 
   1  11   8      486.39      456.71     27.53 o 
   2  11   8       19.00       46.34      9.24 o 
   3  11   8       13.27       29.29      9.08 o 
   4  11   8        1.18        8.59      9.63 o 
   5  11   8      106.72      106.51     12.11 o 
  -5  12   8       27.19       35.39      8.95 o 
  -4  12   8        6.83       26.71      9.09 o 
  -3  12   8       37.54       47.81      8.82 o 
  -2  12   8      250.70      246.38      9.36 o 
  -1  12   8       62.00       66.30      8.67 o 
   0  12   8      749.07      700.79     29.50 o 
   1  12   8      224.14      225.60     10.60 o 
   2  12   8      205.04      224.97     13.54 o 
   3  12   8        7.07       -5.82     15.62 o 
   4  12   8       61.54       55.90     11.26 o 
  -4  13   8       22.56       36.14      8.74 o 
  -3  13   8      137.17      134.77      9.28 o 
  -2  13   8       86.77       96.21     10.96 o 
  -1  13   8      304.46      298.06     10.00 o 
   0  13   8        1.84       17.39      8.97 o 
   1  13   8      115.83      103.03      9.17 o 
   2  13   8      173.40      178.16     14.09 o 
   3  13   8       21.56       34.85      8.89 o 
  -1  14   8       22.59       30.06      8.11 o 
   0  14   8      106.83       98.19      8.43 o 
  -9   0   9        1.16       16.11     31.44 o 
  -7   0   9      393.83      387.77     14.77 o 
  -5   0   9      439.01      406.14     18.42 o 
  -3   0   9        7.20       20.66     14.23 o 
  -1   0   9      727.03      707.87     15.34 o 
   1   0   9     1627.03     1703.79     33.63 o 
   3   0   9     1657.72     1652.69     50.62 o 
   5   0   9      309.11      300.42     18.93 o 
   7   0   9       77.54       84.66     13.56 o 
  -9   1   9        2.04       -8.37      9.97 o 
  -8   1   9      150.71      139.26      9.66 o 
  -7   1   9        8.81       21.46      8.92 o 
  -6   1   9       86.08      102.32      8.97 o 
  -5   1   9        3.55       21.07      9.47 o 
  -4   1   9       59.19       86.56      9.72 o 
  -3   1   9       38.35       49.80      8.34 o 
  -2   1   9      175.13      151.54     10.10 o 
  -1   1   9       22.35       28.25      9.16 o 
   0   1   9     1413.84     1430.55     24.76 o 
   1   1   9        1.04        2.81      9.80 o 
   2   1   9     4768.31     4659.49     70.05 o 
   3   1   9      508.96      519.56      9.95 o 
   4   1   9        6.68       24.77      8.06 o 
   5   1   9       25.33       39.21     12.85 o 
   6   1   9       57.83       53.66     23.09 o 
   7   1   9       15.55       34.26     16.16 o 
  -9   2   9        0.91       11.17      9.96 o 
  -8   2   9       10.77        9.57      9.25 o 
  -7   2   9      245.43      270.96      9.35 o 
  -6   2   9        2.34       18.81      9.31 o 
  -5   2   9      396.65      425.66      9.32 o 
  -4   2   9       62.46       71.69      9.88 o 
  -3   2   9      152.01      168.65     10.66 o 
  -2   2   9      691.85      677.42     19.52 o 
  -1   2   9       92.40      100.84      9.36 o 
   0   2   9       33.59       45.10      9.24 o 
   1   2   9      507.23      500.24     10.09 o 
   2   2   9       96.86      120.32     12.00 o 
   3   2   9      297.71      298.74      8.96 o 
   4   2   9        0.79       13.06      8.40 o 
   5   2   9       76.82       98.45      8.61 o 
   6   2   9      170.32      176.98     10.92 o 
   7   2   9        9.33       40.09     14.06 o 
  -9   3   9        1.62       11.11     10.20 o 
  -8   3   9       14.40       16.69      9.61 o 
  -7   3   9        0.23        3.70      8.98 o 
  -6   3   9       47.58       67.10     11.50 o 
  -5   3   9       87.63       84.67      8.08 o 
  -4   3   9      108.51      106.74      9.31 o 
  -3   3   9      389.75      382.26     15.18 o 
  -2   3   9      158.81      161.55      8.84 o 
  -1   3   9     1132.80     1132.36      9.36 o 
   0   3   9      254.87      262.17      9.03 o 
   1   3   9       19.39       38.53      8.13 o 
   2   3   9       24.02       32.88      8.13 o 
   3   3   9       18.14       20.40      9.56 o 
   4   3   9     1021.44      980.44     12.13 o 
   5   3   9      530.84      531.05     22.94 o 
   6   3   9        2.17        3.90     24.55 o 
   7   3   9      191.17      177.78     17.41 o 
  -8   4   9       67.58       60.13      9.58 o 
  -7   4   9       92.84       89.82      9.14 o 
  -6   4   9      152.42      170.59      9.71 o 
  -5   4   9      110.79      153.01      8.66 o 
  -4   4   9      508.52      526.45      9.48 o 
  -3   4   9      317.44      307.72      9.18 o 
  -2   4   9      556.01      541.96     10.18 o 
  -1   4   9       64.53       52.50      8.40 o 
   0   4   9      387.18      438.33     10.36 o 
   1   4   9       83.27       94.48      7.75 o 
   2   4   9      119.65      130.05     12.83 o 
   3   4   9      463.62      491.71     22.68 o 
   4   4   9      739.34      759.06     17.89 o 
   5   4   9      236.78      245.81      9.67 o 
   6   4   9      423.46      422.78     16.51 o 
   7   4   9       53.53       56.49     10.46 o 
  -8   5   9       19.84       29.56      9.20 o 
  -7   5   9        2.66       16.07      7.97 o 
  -6   5   9       18.36       27.46      8.64 o 
  -5   5   9      261.67      248.35     10.27 o 
  -4   5   9        3.69        1.22      9.28 o 
  -3   5   9      624.99      615.00      9.65 o 
  -2   5   9       77.56       85.59      8.72 o 
  -1   5   9      350.97      335.61     12.10 o 
   0   5   9        1.73        4.97      8.48 o 
   1   5   9      159.68      164.61      8.47 o 
   2   5   9      527.17      481.92      8.42 o 
   3   5   9      248.34      229.22      9.07 o 
   4   5   9        0.05       20.33      9.21 o 
   5   5   9      832.65      844.11     16.42 o 
   6   5   9        0.01      -11.60     11.60 o 
   7   5   9      493.69      514.94     23.71 o 
  -8   6   9       32.16       42.92      9.23 o 
  -7   6   9        5.41       10.05      8.89 o 
  -6   6   9       87.41       77.17      8.86 o 
  -5   6   9       77.03       72.38      8.91 o 
  -4   6   9      198.97      173.77      8.90 o 
  -3   6   9       25.47       41.15      8.38 o 
  -2   6   9       92.67       95.73      8.77 o 
  -1   6   9      200.70      203.17      8.50 o 
   0   6   9      305.92      316.69      8.15 o 
   1   6   9       36.71       26.81      8.31 o 
   2   6   9      273.03      230.71      9.56 o 
   3   6   9       20.07       38.04      8.76 o 
   4   6   9      258.29      290.23     10.05 o 
   5   6   9       10.39       15.99      8.79 o 
   6   6   9      633.33      628.73     19.24 o 
   7   6   9        0.32        4.86     11.77 o 
  -8   7   9       16.52       15.41      9.53 o 
  -7   7   9        0.44        6.15      8.94 o 
  -6   7   9       62.21       68.07      8.79 o 
  -5   7   9      210.91      214.47      8.63 o 
  -4   7   9        1.00       24.78      9.05 o 
  -3   7   9      278.99      253.33     12.20 o 
  -2   7   9      273.88      309.67     14.34 o 
  -1   7   9      293.60      289.07      8.83 o 
   0   7   9      147.80      149.74      8.48 o 
   1   7   9      212.30      213.66      9.49 o 
   2   7   9        2.05       11.73      9.19 o 
   3   7   9       36.11       28.66      9.09 o 
   4   7   9      298.78      273.99      9.33 o 
   5   7   9      335.49      325.71     10.76 o 
   6   7   9       94.26      103.24      9.89 o 
  -7   8   9       58.10       43.02      9.74 o 
  -6   8   9       52.87       49.61      8.63 o 
  -5   8   9       16.41       17.83      8.18 o 
  -4   8   9      179.64      198.34      8.63 o 
  -3   8   9       78.53       68.37      9.21 o 
  -2   8   9      515.09      540.36     11.62 o 
  -1   8   9       93.25       91.91      9.50 o 
   0   8   9       58.28       68.33      8.81 o 
   1   8   9      271.60      286.13      9.75 o 
   2   8   9        6.10       27.25      8.96 o 
   3   8   9      268.63      279.81      9.73 o 
   4   8   9      173.30      173.04      9.74 o 
   5   8   9      133.92      143.11      9.96 o 
   6   8   9      103.25      103.18     11.12 o 
  -7   9   9        6.16        7.74      9.51 o 
  -6   9   9      267.29      233.25      9.74 o 
  -5   9   9       15.99       34.53      8.71 o 
  -4   9   9       25.79       36.04      9.00 o 
  -3   9   9       54.94       52.18      9.97 o 
  -2   9   9       96.31       87.86      8.69 o 
  -1   9   9      601.00      614.83     20.46 o 
   0   9   9      131.09      137.19      9.60 o 
   1   9   9      203.74      204.36     11.73 o 
   2   9   9      637.77      597.91     22.75 o 
   3   9   9       69.27       76.87      9.77 o 
   4   9   9      189.50      195.97     13.65 o 
   5   9   9       66.41       68.69     11.18 o 
  -6  10   9        1.20       19.46      9.77 o 
  -5  10   9       91.42       88.92      9.51 o 
  -4  10   9        3.13        8.48      8.27 o 
  -3  10   9       89.09       88.35     10.44 o 
  -2  10   9        4.33       30.10      9.59 o 
  -1  10   9        7.84        6.87      9.46 o 
   0  10   9      110.50      149.02      8.99 o 
   1  10   9      979.47      987.32     33.72 o 
   2  10   9       14.85       12.52      9.32 o 
   3  10   9      260.87      271.54     10.31 o 
   4  10   9       30.01       37.42     10.32 o 
   5  10   9       67.80       59.65     10.72 o 
  -5  11   9       24.35       32.86      9.54 o 
  -4  11   9       41.53       42.41     13.20 o 
  -3  11   9        0.01       11.52      8.84 o 
  -2  11   9       75.56       86.26      9.85 o 
  -1  11   9       12.01       34.19      9.70 o 
   0  11   9      298.52      285.89      9.99 o 
   1  11   9        3.15        6.66      9.45 o 
   2  11   9      330.55      335.56     14.93 o 
   3  11   9        2.88       14.50      9.17 o 
   4  11   9       79.44       76.66     10.62 o 
  -4  12   9       23.63       22.64      8.72 o 
  -3  12   9       11.50       20.36     11.61 o 
  -2  12   9       32.12       46.71      8.81 o 
  -1  12   9       38.08       28.87     10.60 o 
   0  12   9        0.17       19.71      9.35 o 
   1  12   9      391.65      364.66     15.61 o 
   2  12   9        7.31       15.35      9.43 o 
   3  12   9      193.28      184.80     10.51 o 
  -2  13   9       14.64       21.61      8.96 o 
  -1  13   9       22.50       25.05      8.33 o 
   0  13   9       13.31       29.88      8.67 o 
   1  13   9        8.44       20.82     10.09 o 
  -8   0  10        0.50       11.32     12.38 o 
  -6   0  10      272.49      284.19     14.30 o 
  -4   0  10     1858.29     1844.01     52.15 o 
  -2   0  10        1.16       15.57     13.89 o 
   0   0  10       78.31       97.36     19.52 o 
   2   0  10     2486.59     2495.51     72.73 o 
   4   0  10      337.38      376.45     18.18 o 
   6   0  10      721.12      779.31     21.05 o 
  -8   1  10        6.35        6.23      9.23 o 
  -7   1  10       10.49       28.62      9.25 o 
  -6   1  10       35.48       35.80      9.09 o 
  -5   1  10      123.82      121.25      9.55 o 
  -4   1  10       30.10       39.83      9.49 o 
  -3   1  10      434.51      490.46     10.57 o 
  -2   1  10       45.29       60.89     12.49 o 
  -1   1  10      465.12      419.77     10.01 o 
   0   1  10      101.54      105.46      9.26 o 
   1   1  10      695.93      694.50     10.77 o 
   2   1  10      291.05      313.99     10.82 o 
   3   1  10      537.47      539.33     23.66 o 
   4   1  10        9.24       26.03      8.77 o 
   5   1  10      335.69      340.81     11.06 o 
   6   1  10       11.12       20.19     10.06 o 
   7   1  10      143.11      138.67      9.37 o 
  -8   2  10        8.61       28.18     10.67 o 
  -7   2  10       28.22       34.83      8.98 o 
  -6   2  10      232.44      230.08      9.42 o 
  -5   2  10       21.18       25.89      7.77 o 
  -4   2  10      105.26      114.74      9.49 o 
  -3   2  10       23.83       42.91      9.66 o 
  -2   2  10       32.83       38.77      9.69 o 
  -1   2  10      224.76      212.71     10.03 o 
   0   2  10       38.26       69.07      9.84 o 
   1   2  10       94.88       88.12      9.19 o 
   2   2  10        4.38       13.62      9.26 o 
   3   2  10      333.58      339.73     14.43 o 
   4   2  10      834.85      824.72     10.31 o 
   5   2  10      114.83      118.01     11.15 o 
   6   2  10      191.82      199.98     11.23 o 
   7   2  10       48.44       36.29     10.45 o 
  -8   3  10       18.86       20.02      9.09 o 
  -7   3  10       20.71       15.01      8.36 o 
  -6   3  10       80.62      106.89     10.31 o 
  -5   3  10        0.61       13.66      8.86 o 
  -4   3  10        6.58       14.79      8.52 o 
  -3   3  10       73.52       76.51      8.21 o 
  -2   3  10      433.41      416.78      9.71 o 
  -1   3  10      774.36      734.30     11.64 o 
   0   3  10     1202.40     1148.46     20.52 o 
   1   3  10       77.84       94.44      8.78 o 
   2   3  10      726.51      727.59     21.76 o 
   3   3  10     1709.93     1645.41     14.30 o 
   4   3  10        8.36       16.99      9.27 o 
   5   3  10      468.70      469.90     10.07 o 
   6   3  10      361.01      382.44     24.09 o 
   7   3  10        1.82       11.89     11.14 o 
  -8   4  10        7.10        3.69      9.69 o 
  -7   4  10       18.26       49.02      9.74 o 
  -6   4  10      156.39      165.48      9.22 o 
  -5   4  10        0.95       11.80      9.02 o 
  -4   4  10       72.56       61.68      8.99 o 
  -3   4  10       71.08       75.82      8.53 o 
  -2   4  10        0.42       11.86      9.77 o 
  -1   4  10      592.23      594.60      9.01 o 
   0   4  10      256.72      274.13     24.19 o 
   1   4  10     1328.98     1316.21     25.47 o 
   2   4  10      106.12      121.18      8.40 o 
   3   4  10      152.50      142.33     12.83 o 
   4   4  10      654.33      635.05     18.45 o 
   5   4  10       66.37       81.66      9.80 o 
   6   4  10       29.83       44.27     11.78 o 
  -8   5  10       22.89       34.92      9.62 o 
  -7   5  10        0.12        9.64      8.68 o 
  -6   5  10        0.25       -1.62      9.70 o 
  -5   5  10       16.65       42.26      9.15 o 
  -4   5  10       73.91       68.69      8.04 o 
  -3   5  10       46.82       39.38      8.48 o 
  -2   5  10      227.66      224.77     14.51 o 
  -1   5  10      411.20      444.15     13.13 o 
   0   5  10      250.27      254.48      7.97 o 
   1   5  10      139.91      167.02      8.48 o 
   2   5  10     1149.66     1137.14      9.29 o 
   3   5  10        0.37       -7.12      9.38 o 
   4   5  10        4.53       22.25      9.19 o 
   5   5  10        8.74       25.74      9.51 o 
   6   5  10      126.12      128.14     10.21 o 
  -7   6  10       20.32       28.81      9.21 o 
  -6   6  10        6.91        8.13      8.24 o 
  -5   6  10       31.62       35.69      8.77 o 
  -4   6  10       18.05       35.11      8.65 o 
  -3   6  10      194.80      208.41      8.74 o 
  -2   6  10      411.91      420.07      8.74 o 
  -1   6  10      273.26      272.68      8.25 o 
   0   6  10       16.19       11.89      7.82 o 
   1   6  10      832.54      849.73     22.87 o 
   2   6  10       24.13       43.49     10.53 o 
   3   6  10      239.30      239.49      9.26 o 
   4   6  10      113.43      102.59      9.08 o 
   5   6  10      331.84      316.79     10.18 o 
   6   6  10       16.14       20.27      9.64 o 
  -7   7  10        6.01        5.69      8.82 o 
  -6   7  10       64.53       80.10      8.24 o 
  -5   7  10      190.93      196.33      9.65 o 
  -4   7  10       15.50       42.40      9.15 o 
  -3   7  10       15.69       14.94      8.92 o 
  -2   7  10      227.74      253.10     10.37 o 
  -1   7  10      267.26      255.60      9.38 o 
   0   7  10      898.80      863.20     23.37 o 
   1   7  10        3.84       15.99      9.41 o 
   2   7  10      193.84      208.88     12.79 o 
   3   7  10      185.09      188.34      9.12 o 
   4   7  10        6.24        6.28     13.30 o 
   5   7  10      327.57      339.96     10.47 o 
  -6   8  10        4.77       20.46      8.64 o 
  -5   8  10        2.24        7.40      8.80 o 
  -4   8  10        4.14       20.77      8.71 o 
  -3   8  10        0.86        4.81      8.91 o 
  -2   8  10      119.86      107.72     10.68 o 
  -1   8  10      136.11      141.63      8.30 o 
   0   8  10      362.95      334.64     15.65 o 
   1   8  10      444.76      454.62     12.00 o 
   2   8  10      600.75      602.04     24.03 o 
   3   8  10      249.94      209.58     11.81 o 
   4   8  10      253.49      261.32      9.90 o 
   5   8  10       84.57       99.04     10.39 o 
  -6   9  10       30.32       52.65      9.28 o 
  -5   9  10      114.34      112.67      8.69 o 
  -4   9  10       33.44       36.95      9.35 o 
  -3   9  10       25.40       31.88      8.29 o 
  -2   9  10       62.01       76.96      9.41 o 
  -1   9  10        2.88       15.15      9.27 o 
   0   9  10      193.02      176.48     13.28 o 
   1   9  10        3.06        2.33      8.74 o 
   2   9  10       43.66       49.93     14.04 o 
   3   9  10      399.78      421.52     24.81 o 
   4   9  10       10.78       23.99     10.03 o 
  -5  10  10        0.06       18.25      9.29 o 
  -4  10  10       66.21       75.60      8.48 o 
  -3  10  10       24.27       24.25      9.78 o 
  -2  10  10      131.62      143.26     13.07 o 
  -1  10  10       42.27       56.74     13.13 o 
   0  10  10       42.93       37.65     10.82 o 
   1  10  10        5.16       26.29      9.48 o 
   2  10  10      309.36      318.17     12.31 o 
   3  10  10       50.73       60.32      9.69 o 
   4  10  10      249.51      232.33     10.62 o 
  -4  11  10       17.45       16.30      8.00 o 
  -3  11  10      200.44      183.74      9.22 o 
  -2  11  10       10.17       25.70      9.21 o 
  -1  11  10       11.20       21.70      9.83 o 
   0  11  10        0.01       24.48      9.39 o 
   1  11  10       50.39       59.22      9.63 o 
   2  11  10       62.22       63.24      9.73 o 
   3  11  10      178.81      178.06     21.29 o 
  -2  12  10      138.70      125.25     11.15 o 
  -1  12  10       56.65       74.13     10.70 o 
   0  12  10        0.78       19.45     12.83 o 
   1  12  10       13.23       24.00      9.18 o 
  -7   0  11       54.34       55.85     33.25 o 
  -5   0  11      314.75      309.64     14.18 o 
  -3   0  11      416.98      412.30     13.89 o 
  -1   0  11      164.27      167.51     25.15 o 
   1   0  11      777.34      793.09     42.38 o 
   3   0  11        8.03        8.51     13.03 o 
   5   0  11      104.98      103.55     15.72 o 
  -8   1  11        0.26       16.39      8.89 o 
  -7   1  11       13.55       29.96      8.76 o 
  -6   1  11       13.68       30.84      8.73 o 
  -5   1  11       62.66       87.54      9.50 o 
  -4   1  11      227.51      224.66     12.19 o 
  -3   1  11       18.85       28.64      8.80 o 
  -2   1  11      789.38      792.91     14.41 o 
  -1   1  11      184.36      172.44      8.60 o 
   0   1  11      435.61      413.54     13.96 o 
   1   1  11       59.43       61.70     10.95 o 
   2   1  11       78.56       90.07     10.72 o 
   3   1  11      171.87      185.20      9.61 o 
   4   1  11      272.81      298.06      8.78 o 
   5   1  11       69.54       81.62      9.02 o 
   6   1  11      341.90      328.05     21.21 o 
  -8   2  11        3.94       12.03      8.97 o 
  -7   2  11       17.98       48.51      9.09 o 
  -6   2  11      156.19      182.00     14.02 o 
  -5   2  11      158.60      161.65      8.89 o 
  -4   2  11       40.72       51.86      9.31 o 
  -3   2  11      713.60      642.31     12.15 o 
  -2   2  11      144.31      139.33      9.10 o 
  -1   2  11      106.07      101.05      8.62 o 
   0   2  11     1184.77     1195.08     17.58 o 
   1   2  11        0.83        2.18      8.83 o 
   2   2  11       46.30       61.44      8.97 o 
   3   2  11      225.84      239.53      7.92 o 
   4   2  11      251.97      253.63     13.46 o 
   5   2  11      467.58      446.66     24.25 o 
   6   2  11       25.93       39.62     10.45 o 
  -7   3  11       28.03       26.81     11.17 o 
  -6   3  11        0.09       17.69      9.29 o 
  -5   3  11      232.19      226.17      9.24 o 
  -4   3  11       21.60       47.57      9.26 o 
  -3   3  11        2.34       18.47      8.28 o 
  -2   3  11      436.95      457.66     10.09 o 
  -1   3  11      381.76      363.15      8.88 o 
   0   3  11      734.23      690.87      8.23 o 
   1   3  11      138.67      123.50      9.44 o 
   2   3  11      407.97      406.05      9.88 o 
   3   3  11      188.54      211.79     11.03 o 
   4   3  11       88.45      117.76      8.93 o 
   5   3  11       20.38       23.20      9.40 o 
   6   3  11      173.96      171.41     16.77 o 
  -7   4  11        2.39       15.54      8.79 o 
  -6   4  11       35.41       51.37      9.47 o 
  -5   4  11       74.41       85.71      9.62 o 
  -4   4  11      151.90      167.07      9.16 o 
  -3   4  11       49.07       54.46      8.63 o 
  -2   4  11       39.04       43.78      7.98 o 
  -1   4  11      125.29      147.93      8.42 o 
   0   4  11        5.53        1.48      7.91 o 
   1   4  11        5.72        6.31      9.74 o 
   2   4  11     1103.57     1062.71     12.21 o 
   3   4  11       45.10       52.40      8.26 o 
   4   4  11       83.51       83.59      9.43 o 
   5   4  11      176.49      185.15      9.83 o 
   6   4  11        0.14       12.68      9.14 o 
  -7   5  11       11.24       21.53      8.53 o 
  -6   5  11       17.70       53.97      9.74 o 
  -5   5  11      168.32      177.94      9.25 o 
  -4   5  11       86.51       99.90      8.79 o 
  -3   5  11       90.04      109.59      9.05 o 
  -2   5  11       75.06       84.92      8.03 o 
  -1   5  11       50.21       55.79      7.48 o 
   0   5  11       31.30       43.36      7.95 o 
   1   5  11     1147.08     1073.12     20.95 o 
   2   5  11        0.10        3.71      7.57 o 
   3   5  11      856.67      819.95     32.47 o 
   4   5  11       35.62       50.16     10.68 o 
   5   5  11        1.75       12.63      9.61 o 
  -7   6  11        1.31        6.00      8.68 o 
  -6   6  11       49.55       57.53      9.63 o 
  -5   6  11        8.96       21.81      9.42 o 
  -4   6  11       69.52       63.87      8.80 o 
  -3   6  11       28.37       33.67      8.68 o 
  -2   6  11       13.42       23.13      8.26 o 
  -1   6  11      138.81      146.92      8.22 o 
   0   6  11      407.69      423.91      9.90 o 
   1   6  11      165.92      161.53      7.75 o 
   2   6  11     1266.66     1224.46     32.02 o 
   3   6  11       59.77       82.44     10.36 o 
   4   6  11      213.76      176.20     11.65 o 
   5   6  11       42.94       42.96      9.20 o 
  -6   7  11        5.80       20.28      8.55 o 
  -5   7  11       98.09      130.55      9.54 o 
  -4   7  11        0.32       14.71      7.96 o 
  -3   7  11        3.97        6.36      7.71 o 
  -2   7  11      177.60      160.19      8.21 o 
  -1   7  11      214.52      223.68     10.93 o 
   0   7  11       41.97       40.60      8.33 o 
   1   7  11      399.16      371.03     20.20 o 
   2   7  11        0.08       25.91     11.59 o 
   3   7  11      354.58      371.86     20.94 o 
   4   7  11      105.27      101.29     12.21 o 
   5   7  11        2.24       -4.98      9.35 o 
  -6   8  11       40.28       45.59      9.03 o 
  -5   8  11        0.49       23.78      9.59 o 
  -4   8  11       44.07       47.96      9.15 o 
  -3   8  11        9.21       23.18      8.26 o 
  -2   8  11       84.66       74.23      9.69 o 
  -1   8  11      975.99      913.27     19.17 o 
   0   8  11      247.63      246.57      9.95 o 
   1   8  11       19.82       18.39     10.09 o 
   2   8  11      217.78      240.70     10.12 o 
   3   8  11      113.21      112.83      9.69 o 
   4   8  11       31.83       61.25     11.60 o 
  -5   9  11      129.16      106.07      8.73 o 
  -4   9  11      149.07      133.35     11.43 o 
  -3   9  11        9.64       24.11      7.75 o 
  -2   9  11      132.32      121.43      8.84 o 
  -1   9  11      125.42      123.91     11.20 o 
   0   9  11       76.80       61.48      9.57 o 
   1   9  11       40.06       30.45      8.86 o 
   2   9  11       11.30        7.39      9.51 o 
   3   9  11       23.35       30.76     11.06 o 
  -4  10  11        0.02       22.66      8.78 o 
  -3  10  11      236.76      201.36     10.29 o 
  -2  10  11        6.09       20.81      9.70 o 
  -1  10  11      145.91      140.37      9.85 o 
   0  10  11        2.10       12.67      9.85 o 
   1  10  11        2.95       16.84      9.04 o 
   2  10  11        2.47        4.12     10.24 o 
  -2  11  11      119.62      103.60     11.69 o 
  -1  11  11        8.17       25.55     15.67 o 
   0  11  11      110.49      102.43     15.01 o 
   1  11  11        3.41        2.60      9.20 o 
  -6   0  12       42.12       37.73     19.75 o 
  -4   0  12      112.82      113.51     13.68 o 
  -2   0  12      474.46      415.29     14.45 o 
   0   0  12       12.88       18.08     11.86 o 
   2   0  12       99.32      105.91     13.34 o 
   4   0  12       46.64       76.69     30.49 o 
  -7   1  12        8.68       13.46      9.16 o 
  -6   1  12       77.35       65.82      9.04 o 
  -5   1  12       25.71       50.25      9.42 o 
  -4   1  12       10.83       28.47     10.32 o 
  -3   1  12      112.63      129.94      8.90 o 
  -2   1  12       16.18       21.22      8.81 o 
  -1   1  12      463.80      458.60      9.70 o 
   0   1  12      101.47       99.08      9.06 o 
   1   1  12      438.70      421.56     17.41 o 
   2   1  12        8.98       12.79     10.40 o 
   3   1  12        0.78       45.99     11.21 o 
   4   1  12      165.72      177.03      9.55 o 
   5   1  12        0.55        9.44     12.96 o 
  -7   2  12       39.55       22.25      8.82 o 
  -6   2  12       13.97       14.00      9.37 o 
  -5   2  12       49.34       50.05      8.33 o 
  -4   2  12      138.91      145.89      8.71 o 
  -3   2  12        4.49       14.71      8.86 o 
  -2   2  12      276.70      255.07      8.93 o 
  -1   2  12       18.04       29.98      8.32 o 
   0   2  12      460.95      456.58     18.53 o 
   1   2  12      202.98      174.31      9.58 o 
   2   2  12      213.76      224.94     12.63 o 
   3   2  12       42.05       53.88      8.94 o 
   4   2  12        0.66       21.76      8.85 o 
   5   2  12      104.40      111.61      9.88 o 
  -7   3  12        0.45        0.48      9.82 o 
  -6   3  12       49.68       35.61      9.30 o 
  -5   3  12       43.73       74.03      9.07 o 
  -4   3  12      138.15      146.72      8.51 o 
  -3   3  12       35.37       51.52      8.33 o 
  -2   3  12        0.90       17.34      8.02 o 
  -1   3  12      769.80      759.36     11.66 o 
   0   3  12        4.68       35.16      7.57 o 
   1   3  12       32.45       35.30      7.53 o 
   2   3  12       50.30       54.50      7.95 o 
   3   3  12       46.04       60.13      7.63 o 
   4   3  12      240.65      242.54     12.21 o 
   5   3  12        7.06        7.99      9.64 o 
  -6   4  12        0.66        8.74      9.28 o 
  -5   4  12      194.41      171.47     13.35 o 
  -4   4  12       10.09       30.58      8.41 o 
  -3   4  12       99.06      103.62      8.15 o 
  -2   4  12        2.00       22.14     12.35 o 
  -1   4  12       10.22       27.94      7.59 o 
   0   4  12        0.89        8.49      9.69 o 
   1   4  12      397.29      363.75      7.84 o 
   2   4  12       59.51       82.94      8.79 o 
   3   4  12      571.23      516.30     16.26 o 
   4   4  12       38.64       38.70     17.47 o 
   5   4  12      147.81      139.90     10.01 o 
  -6   5  12       23.92       32.23      9.19 o 
  -5   5  12       17.47       12.98      9.04 o 
  -4   5  12      479.08      444.15      9.14 o 
  -3   5  12        1.56        1.67      8.75 o 
  -2   5  12      126.15      117.22     11.15 o 
  -1   5  12        8.44       15.56      7.93 o 
   0   5  12       53.50       77.02     10.09 o 
   1   5  12       41.82       48.78      7.53 o 
   2   5  12      511.20      471.02     14.40 o 
   3   5  12       53.18       58.16      8.98 o 
   4   5  12      256.44      235.82      9.52 o 
  -6   6  12       10.28       15.11      9.49 o 
  -5   6  12       33.99       30.78      9.14 o 
  -4   6  12        9.65       17.25      9.14 o 
  -3   6  12      523.59      539.59     11.56 o 
  -2   6  12       23.39       36.36      8.28 o 
  -1   6  12        7.23       25.09      8.43 o 
   0   6  12       72.60       88.22      8.04 o 
   1   6  12       37.57       67.10      9.50 o 
   2   6  12        0.07       26.54     11.07 o 
   3   6  12      504.63      486.74     18.78 o 
   4   6  12       30.11       24.65      9.63 o 
  -5   7  12       27.82       10.59      9.12 o 
  -4   7  12      166.66      166.03      9.80 o 
  -3   7  12       32.68       44.28      8.73 o 
  -2   7  12       43.56       58.43      8.46 o 
  -1   7  12       21.68       19.17      9.03 o 
   0   7  12       67.03       77.58      8.71 o 
   1   7  12        1.13        4.36      7.95 o 
   2   7  12       57.12       67.38      9.14 o 
   3   7  12        5.79       16.96      9.87 o 
  -4   8  12        4.76       11.21      8.87 o 
  -3   8  12        7.80       10.11     12.24 o 
  -2   8  12      224.79      195.13      9.70 o 
  -1   8  12        0.94       10.74      8.04 o 
   0   8  12      155.60      163.43      9.72 o 
   1   8  12       13.56       30.19      9.59 o 
   2   8  12        1.27        3.83      9.65 o 
   3   8  12       21.69        5.34      9.67 o 
  -3   9  12       56.58       68.86      8.40 o 
  -2   9  12       13.91       -2.34      9.19 o 
  -1   9  12      191.03      191.98      9.98 o 
   0   9  12        0.03       13.50      9.65 o 
   1   9  12      152.09      130.45      9.87 o 
   2   9  12       16.57       23.70     15.01 o 
  -1  10  12        0.05       19.30     10.79 o 
   0  10  12      293.94      257.06     13.46 o 
  -5   0  13        0.96       11.98     17.91 o 
  -3   0  13       40.72       43.50     20.06 o 
  -1   0  13       19.08       14.73     13.28 o 
   1   0  13      296.81      297.59     12.85 o 
   3   0  13      625.73      588.75     12.76 o 
  -6   1  13        7.50       23.33      9.07 o 
  -5   1  13        4.45        8.56      9.51 o 
  -4   1  13       50.78       70.30      9.68 o 
  -3   1  13        1.51       15.26     10.60 o 
  -2   1  13       50.80       66.43      8.89 o 
  -1   1  13      101.50      106.91      8.57 o 
   0   1  13      291.54      294.30      9.38 o 
   1   1  13       40.96       42.11      9.44 o 
   2   1  13      344.88      322.85     10.11 o 
   3   1  13        3.56        3.53      9.56 o 
   4   1  13      187.01      159.05      8.65 o 
  -6   2  13        4.51        9.24      8.58 o 
  -5   2  13       11.14       19.32      8.38 o 
  -4   2  13       10.00       15.06      8.69 o 
  -3   2  13        1.60        5.92      9.33 o 
  -2   2  13       18.72       41.98     10.70 o 
  -1   2  13       36.06       51.75      8.92 o 
   0   2  13      164.53      155.53      8.39 o 
   1   2  13       46.65       51.66     10.31 o 
   2   2  13        0.01       14.98      7.88 o 
   3   2  13      237.76      249.95      8.54 o 
   4   2  13       58.63       73.27      8.24 o 
  -6   3  13        5.80       12.44      9.29 o 
  -5   3  13       29.81       23.13      9.17 o 
  -4   3  13      117.56      125.76      8.68 o 
  -3   3  13       42.46       57.89      8.25 o 
  -2   3  13       93.77      106.93      8.56 o 
  -1   3  13      118.96      114.76      8.14 o 
   0   3  13      192.34      185.82      8.04 o 
   1   3  13       59.01       66.47      9.29 o 
   2   3  13       37.44       46.20     12.02 o 
   3   3  13       22.75       31.97      8.62 o 
   4   3  13      142.37      152.04      9.39 o 
  -5   4  13       14.57       27.22      8.44 o 
  -4   4  13       21.76       27.64      8.19 o 
  -3   4  13        6.11       12.94      8.45 o 
  -2   4  13      257.66      270.90      8.55 o 
  -1   4  13       83.13       79.97     10.75 o 
   0   4  13       29.48       46.24      7.71 o 
   1   4  13       66.57       72.23      7.96 o 
   2   4  13       22.00       25.84      8.16 o 
   3   4  13       54.23       46.79     10.36 o 
  -5   5  13       58.66       48.70      8.74 o 
  -4   5  13       41.77       37.38      9.25 o 
  -3   5  13      276.61      260.84     11.46 o 
  -2   5  13       53.11       61.75      8.08 o 
  -1   5  13       12.11       40.90      8.31 o 
   0   5  13       75.14       78.61      7.55 o 
   1   5  13       17.32       37.65      7.90 o 
   2   5  13        9.55       12.24      8.60 o 
   3   5  13       92.40       88.51     10.05 o 
  -4   6  13      145.48      121.47     11.57 o 
  -3   6  13       53.62       47.83     11.95 o 
  -2   6  13       80.57       72.88      8.76 o 
  -1   6  13       29.03       33.15      7.97 o 
   0   6  13      120.42      122.47      8.53 o 
   1   6  13       39.92       36.31      8.23 o 
   2   6  13        3.04        8.94      9.03 o 
  -3   7  13      205.41      170.37      9.01 o 
  -2   7  13        0.31       13.42     18.09 o 
  -1   7  13      129.82      130.82      8.77 o 
   0   7  13       34.47       52.77      8.59 o 
   1   7  13       39.16       43.50      9.67 o 
   2   7  13       42.77       47.80      9.22 o 
  -2   8  13       92.28       96.46      8.63 o 
  -1   8  13       41.78       44.26      8.78 o 
   0   8  13       25.57       37.18      9.73 o 
  -4   0  14       12.29        4.04     12.14 o 
  -2   0  14       88.54      155.38     48.84 o 
   0   0  14        2.26       17.99     19.21 o 
   2   0  14      283.03      273.26     12.84 o 
  -4   1  14        3.02        2.44      9.75 o 
  -3   1  14      189.30      174.07      9.37 o 
  -2   1  14        0.70       -6.88      8.67 o 
  -1   1  14      112.06       89.28      9.62 o 
   0   1  14        6.46       29.46      9.52 o 
   1   1  14      104.42      105.99      9.69 o 
   2   1  14       55.17       60.54      8.26 o 
  -4   2  14       25.21       23.80      8.13 o 
  -3   2  14        3.25        6.45     11.02 o 
  -2   2  14       89.40       87.79      8.99 o 
  -1   2  14      151.68      126.56      9.21 o 
   0   2  14        6.25       18.98      9.55 o 
   1   2  14       37.54       31.73      8.58 o 
   2   2  14       54.22       58.90      7.85 o 
  -4   3  14        2.04       19.43      8.77 o 
  -3   3  14      144.75      116.99      8.84 o 
  -2   3  14      145.29      143.79      8.80 o 
  -1   3  14       78.95       96.53     11.30 o 
   0   3  14      191.92      191.89      9.23 o 
   1   3  14      137.10      143.07     12.09 o 
   2   3  14       35.95       55.81      7.86 o 
  -4   4  14        9.39       19.68      8.38 o 
  -3   4  14       53.02       42.47      8.00 o 
  -2   4  14        0.06       11.52      8.62 o 
  -1   4  14      103.66      111.60      9.40 o 
   0   4  14       20.10       26.76     11.36 o 
   1   4  14      393.76      335.09     11.47 o 
   2   4  14       13.94       18.92      8.12 o 
  -3   5  14        3.93        6.24      9.45 o 
  -2   5  14       41.63       35.96      9.17 o 
  -1   5  14       26.46       31.17      8.26 o 
   0   5  14      315.50      260.16      8.45 o 
   1   5  14        6.63       30.41      8.31 o 
  -1   6  14      203.67      174.57     13.44 o 
  -1   0  15      141.70      113.48     12.15 o 
  -1   1  15       10.48       12.41      9.74 o 
                                                 
